# Supplementary material for: Typifications for Galactia purshii and G. volubilis (Fabaceae)
Source: PhytoKeys. 2017 Aug 9;(85):11–26. doi: 10.3897/phytokeys.85.14935 (PMC5624196; doi:10.3897/phytokeys.85.14935)
Supplement: XML Treatment for Galactia purshii [file phytokeys.85.14935-treatment1.xml]

<!DOCTYPE tp:taxon-treatment
  PUBLIC "-//TaxonX//DTD Taxonomic Treatment Publishing DTD v0 20100105//EN" "tax-treatment-NSO.dtd">
<tp:taxon-treatment xmlns:tp="http://www.plazi.org/taxpub"><tp:treatment-meta><kwd-group><label>Taxon classification</label><kwd><named-content xmlns:xlink="http://www.w3.org/1999/xlink" content-type="kingdom">Plantae</named-content></kwd><kwd><named-content xmlns:xlink="http://www.w3.org/1999/xlink" content-type="order">Fabales</named-content></kwd><kwd><named-content xmlns:xlink="http://www.w3.org/1999/xlink" content-type="family">Fabaceae</named-content></kwd></kwd-group><mixed-citation publication-type="journal"><person-group><name><surname>Franck</surname><given-names>Alan R.</given-names></name></person-group><article-title>Typifications for <italic><tp:taxon-name><tp:taxon-name-part taxon-name-part-type="genus" reg="Galactia">Galactia</tp:taxon-name-part> <tp:taxon-name-part taxon-name-part-type="species" reg="purshii">purshii</tp:taxon-name-part></tp:taxon-name></italic> and <italic><tp:taxon-name><tp:taxon-name-part taxon-name-part-type="genus" reg="Galactia">G.</tp:taxon-name-part> <tp:taxon-name-part taxon-name-part-type="species" reg="volubilis">volubilis</tp:taxon-name-part></tp:taxon-name></italic> (<tp:taxon-name><tp:taxon-name-part taxon-name-part-type="family">Fabaceae</tp:taxon-name-part></tp:taxon-name>)</article-title><source>PhytoKeys</source><day>9</day><month>8</month><year>2017</year><volume>2017</volume><issue>85</issue><fpage>11</fpage><lpage>26</lpage><pub-id pub-id-type="doi">10.3897/phytokeys.85.14935</pub-id></mixed-citation></tp:treatment-meta><tp:nomenclature><tp:taxon-name>
            <tp:taxon-name-part taxon-name-part-type="genus" reg="Galactia">Galactia</tp:taxon-name-part>
            <tp:taxon-name-part taxon-name-part-type="species" reg="purshii">purshii</tp:taxon-name-part>
          </tp:taxon-name><tp:taxon-authority>Desv., Ann. Sci. Nat. (Paris) 9: 413. 1826</tp:taxon-authority><xref ref-type="fig" rid="F1">Figs 1</xref><xref ref-type="fig" rid="F2">, 2</xref><tp:nomenclature-citation-list><tp:nomenclature-citation><tp:taxon-name>
                <tp:taxon-name-part taxon-name-part-type="genus" reg="Galactia">Galactia</tp:taxon-name-part> <tp:taxon-name-part taxon-name-part-type="species" reg="purshii">purshii</tp:taxon-name-part></tp:taxon-name><comment>Desv., Ann. Sci. Nat. (Paris) 9: 413. 1826. <tp:taxon-name><tp:taxon-name-part taxon-name-part-type="genus" reg="Galactia">Galactia</tp:taxon-name-part> <tp:taxon-name-part taxon-name-part-type="species" reg="glabella">glabella</tp:taxon-name-part></tp:taxon-name> DC., Prodr. 2: 238, 1825 <italic>nom. illeg.</italic> (Art. 53.1) non <tp:taxon-name><tp:taxon-name-part taxon-name-part-type="genus" reg="Galactia">G.</tp:taxon-name-part> <tp:taxon-name-part taxon-name-part-type="species" reg="glabella">glabella</tp:taxon-name-part></tp:taxon-name> Michx. Fl. Bor.-Amer. (Michaux) 2: 62. 1803 <italic>nom. illeg.</italic> (Art. 52). <bold>Lectotype</bold> (designated here): Carol. [Carolina] mer. [meridionale], <italic>Fraser s.n.</italic> (G [G00726366]). =<tp:taxon-name><tp:taxon-name-part taxon-name-part-type="genus" reg="Galactia">Galactia</tp:taxon-name-part> <tp:taxon-name-part taxon-name-part-type="species" reg="floridana">floridana</tp:taxon-name-part> <tp:taxon-name-part taxon-name-part-type="authority">Torr. &amp; A.Gray</tp:taxon-name-part> <tp:taxon-name-part taxon-name-part-type="infraspecific-rank">var.</tp:taxon-name-part> <tp:taxon-name-part taxon-name-part-type="variety" reg="longeracemosa">longeracemosa</tp:taxon-name-part></tp:taxon-name> Vail, Bull. Torrey Bot. Club 22: 505. 1895. <bold>Lectotype</bold> (designated by <xref ref-type="bibr" rid="B27">Nesom 2015</xref>): USA, Florida, 1889, <italic>Simpson s.n.</italic> (US; isolectotypes, MU, US). <bold>syn. nov.</bold> =<tp:taxon-name><tp:taxon-name-part taxon-name-part-type="genus" reg="Galactia">Galactia</tp:taxon-name-part> <tp:taxon-name-part taxon-name-part-type="species" reg="michauxii">michauxii</tp:taxon-name-part></tp:taxon-name> A.R.Franck, Phytologia 99: 148–149. 2017. <bold>Type</bold>: USA, Florida, Palm Beach Co., W side of US 1, Juno Beach area, 21 Apr 1962, <italic>Lakela 24958</italic> (holotype, USF; isotype, FSU). <bold>syn. nov.</bold></comment></tp:nomenclature-citation></tp:nomenclature-citation-list></tp:nomenclature><tp:treatment-sec sec-type="remarks" id="SECID0EPIAC"><title>Remarks.</title><p>One species of <italic><tp:taxon-name><tp:taxon-name-part taxon-name-part-type="genus" reg="Galactia">Galactia</tp:taxon-name-part></tp:taxon-name></italic> found along the Atlantic Coast and Florida peninsula, USA, that still lacks stable nomenclature is characterized by its strigose stems that are prostrate to occasionally twining or climbing, petioles usually shorter than the terminal leaflet, leaflets often drying to a darkened or brownish color with conspicuous reticulate venation adaxially and prominent secondary venation abaxially, flower buds usually acuminate at the apex, and non-villous flowers 10–18 mm long not drying reddish that are often congested together near the apex of the inflorescence. The earliest applicable name for this species is <italic><tp:taxon-name><tp:taxon-name-part taxon-name-part-type="genus" reg="Galactia">G.</tp:taxon-name-part> <tp:taxon-name-part taxon-name-part-type="species" reg="purshii">purshii</tp:taxon-name-part></tp:taxon-name></italic>, a name chiefly ignored, and the recently introduced <italic><tp:taxon-name><tp:taxon-name-part taxon-name-part-type="genus" reg="Galactia">G.</tp:taxon-name-part> <tp:taxon-name-part taxon-name-part-type="species" reg="michauxii">michauxii</tp:taxon-name-part></tp:taxon-name></italic> A.R.Franck is a synonym. This species had previously gone under several misapplied names, including <italic><tp:taxon-name><tp:taxon-name-part taxon-name-part-type="genus" reg="Galactia">G.</tp:taxon-name-part> <tp:taxon-name-part taxon-name-part-type="species" reg="glabella">glabella</tp:taxon-name-part></tp:taxon-name></italic> Michx., nom. illeg. (<xref ref-type="bibr" rid="B30">Pursh 1814</xref>, <xref ref-type="bibr" rid="B29">Nuttall 1818</xref>, <xref ref-type="bibr" rid="B14">Elliott 1824</xref>, <xref ref-type="bibr" rid="B7">Candolle 1825</xref>, <xref ref-type="bibr" rid="B39">Torrey and Gray 1838–1840</xref>, <xref ref-type="bibr" rid="B9">Chapman 1860</xref>, <xref ref-type="bibr" rid="B1">Britton 1881</xref>, <xref ref-type="bibr" rid="B13">Duncan 1979</xref>), <italic><tp:taxon-name><tp:taxon-name-part taxon-name-part-type="genus" reg="Galactia">G.</tp:taxon-name-part> <tp:taxon-name-part taxon-name-part-type="species" reg="regularis">regularis</tp:taxon-name-part></tp:taxon-name></italic> (L.) Britton et al. (<xref ref-type="bibr" rid="B2">Britton et al. 1888</xref>, <xref ref-type="bibr" rid="B42">Vail 1895</xref>, <xref ref-type="bibr" rid="B35">Small 1903</xref>, <xref ref-type="bibr" rid="B37">Small 1933</xref>, <xref ref-type="bibr" rid="B34">Rogers 1949</xref>, <xref ref-type="bibr" rid="B24">Long and Lakela 1971</xref>, <xref ref-type="bibr" rid="B46">Wunderlin 1982</xref>, <xref ref-type="bibr" rid="B18">Gleason and Cronquist 1991</xref>, <xref ref-type="bibr" rid="B22">Isely 1998</xref>,), <italic><tp:taxon-name><tp:taxon-name-part taxon-name-part-type="genus" reg="Galactia">G.</tp:taxon-name-part> <tp:taxon-name-part taxon-name-part-type="species" reg="volubilis">volubilis</tp:taxon-name-part></tp:taxon-name></italic> (<xref ref-type="bibr" rid="B44">Ward and Hall 2004</xref>, <xref ref-type="bibr" rid="B47">Wunderlin and Hansen 2011</xref>), and <italic><tp:taxon-name><tp:taxon-name-part taxon-name-part-type="genus" reg="Galactia">G.</tp:taxon-name-part> <tp:taxon-name-part taxon-name-part-type="species" reg="brachypoda">brachypoda</tp:taxon-name-part></tp:taxon-name></italic> Torr. &amp; A.Gray (<xref ref-type="bibr" rid="B27">Nesom 2015</xref>, <xref ref-type="bibr" rid="B28">2017</xref>). Due to the scarcity of specimen citations, it is often difficult to know if the species concepts of these authors were wholly equivalent to <italic><tp:taxon-name><tp:taxon-name-part taxon-name-part-type="genus" reg="Galactia">G.</tp:taxon-name-part> <tp:taxon-name-part taxon-name-part-type="species" reg="purshii">purshii</tp:taxon-name-part></tp:taxon-name></italic> or had conflated <italic><tp:taxon-name><tp:taxon-name-part taxon-name-part-type="genus" reg="Galactia">G.</tp:taxon-name-part> <tp:taxon-name-part taxon-name-part-type="species" reg="purshii">purshii</tp:taxon-name-part></tp:taxon-name></italic> with other species.</p><p>The first description of the taxon here referred to as <italic><tp:taxon-name><tp:taxon-name-part taxon-name-part-type="genus" reg="Galactia">G.</tp:taxon-name-part> <tp:taxon-name-part taxon-name-part-type="species" reg="purshii">purshii</tp:taxon-name-part></tp:taxon-name></italic> may be attributable to <xref ref-type="bibr" rid="B26">Michaux (1803)</xref>, who supplied a brief and somewhat insufficient description. He introduced the name <italic><tp:taxon-name><tp:taxon-name-part taxon-name-part-type="genus" reg="Galactia">G.</tp:taxon-name-part> <tp:taxon-name-part taxon-name-part-type="species" reg="glabella">glabella</tp:taxon-name-part></tp:taxon-name></italic>, probably partly based on one of his own specimens (P [P00680461], <xref ref-type="bibr" rid="B27">Nesom 2015</xref>: fig. 6, <xref ref-type="bibr" rid="B16">Franck 2017a</xref>: fig. 15), and gave its distribution as Carolina and Georgia. This sterile specimen has narrowly ovate and brownish leaflets with conspicuous reticulate venation, leafy curvaceous stems, and one leafless twining stem. The twining stem is a disconnected fragment twining around the leafy stems. Assuming all stems are of the same plant, the Michaux specimen is consistent with <italic><tp:taxon-name><tp:taxon-name-part taxon-name-part-type="genus" reg="Galactia">G.</tp:taxon-name-part> <tp:taxon-name-part taxon-name-part-type="species" reg="purshii">purshii</tp:taxon-name-part></tp:taxon-name></italic> (<xref ref-type="bibr" rid="B13">Duncan 1979</xref> [as <italic><tp:taxon-name><tp:taxon-name-part taxon-name-part-type="genus" reg="Galactia">G.</tp:taxon-name-part> <tp:taxon-name-part taxon-name-part-type="species" reg="glabella">glabella</tp:taxon-name-part></tp:taxon-name></italic>], <xref ref-type="bibr" rid="B16">Franck 2017a</xref> [as <italic><tp:taxon-name><tp:taxon-name-part taxon-name-part-type="genus" reg="Galactia">G.</tp:taxon-name-part> <tp:taxon-name-part taxon-name-part-type="species" reg="michauxii">michauxii</tp:taxon-name-part></tp:taxon-name></italic>]). The Michaux specimen is similar to other specimens of <italic><tp:taxon-name><tp:taxon-name-part taxon-name-part-type="genus" reg="Galactia">G.</tp:taxon-name-part> <tp:taxon-name-part taxon-name-part-type="species" reg="purshii">purshii</tp:taxon-name-part></tp:taxon-name></italic> that have some moderately twining stems such as <italic>Daoud 49</italic> (USF) from North Carolina, <italic>Kral 11078</italic> (USF) from Virginia, and <italic>Seymour 91 7 20</italic> (USF) from Virginia, each of which had been previously annotated with three different names: <italic><tp:taxon-name><tp:taxon-name-part taxon-name-part-type="genus" reg="Galactia">G.</tp:taxon-name-part> <tp:taxon-name-part taxon-name-part-type="species" reg="glabella">glabella</tp:taxon-name-part></tp:taxon-name></italic>, <italic><tp:taxon-name><tp:taxon-name-part taxon-name-part-type="genus" reg="Galactia">G.</tp:taxon-name-part> <tp:taxon-name-part taxon-name-part-type="species" reg="regularis">regularis</tp:taxon-name-part></tp:taxon-name></italic>, and <italic><tp:taxon-name><tp:taxon-name-part taxon-name-part-type="genus" reg="Galactia">G.</tp:taxon-name-part> <tp:taxon-name-part taxon-name-part-type="species" reg="volubilis">volubilis</tp:taxon-name-part></tp:taxon-name></italic>. The Michaux specimen had also been identified as <italic><tp:taxon-name><tp:taxon-name-part taxon-name-part-type="genus" reg="Galactia">G.</tp:taxon-name-part> <tp:taxon-name-part taxon-name-part-type="species" reg="volubilis">volubilis</tp:taxon-name-part></tp:taxon-name></italic> partly because of the twining found on the specimen (<xref ref-type="bibr" rid="B27">Nesom 2015</xref>). However, <italic><tp:taxon-name><tp:taxon-name-part taxon-name-part-type="genus" reg="Galactia">G.</tp:taxon-name-part> <tp:taxon-name-part taxon-name-part-type="species" reg="volubilis">volubilis</tp:taxon-name-part></tp:taxon-name></italic> usually has profusely twining stems and leaflets that dry to a light green and have obscure, inconspicuous reticulate and secondary venation unlike the Michaux specimen. The leaflet shape and stem vestiture also do not seem consistent with <italic><tp:taxon-name><tp:taxon-name-part taxon-name-part-type="genus" reg="Galactia">G.</tp:taxon-name-part> <tp:taxon-name-part taxon-name-part-type="species" reg="mollis">mollis</tp:taxon-name-part></tp:taxon-name></italic> Michx. or <italic><tp:taxon-name><tp:taxon-name-part taxon-name-part-type="genus" reg="Galactia">G.</tp:taxon-name-part> <tp:taxon-name-part taxon-name-part-type="species" reg="regularis">regularis</tp:taxon-name-part></tp:taxon-name></italic>, which also occur in the Carolinas and Georgia.</p><p>Nevertheless, <italic><tp:taxon-name><tp:taxon-name-part taxon-name-part-type="genus" reg="Galactia">G.</tp:taxon-name-part> <tp:taxon-name-part taxon-name-part-type="species" reg="glabella">glabella</tp:taxon-name-part></tp:taxon-name></italic> is an illegitimate name because Michaux cited the earlier name <italic><tp:taxon-name><tp:taxon-name-part taxon-name-part-type="genus" reg="Ervum">Ervum</tp:taxon-name-part> <tp:taxon-name-part taxon-name-part-type="species" reg="volubile">volubile</tp:taxon-name-part></tp:taxon-name></italic> Walter in synonymy, thereby adopting the type of <italic><tp:taxon-name><tp:taxon-name-part taxon-name-part-type="genus" reg="Ervum">E.</tp:taxon-name-part> <tp:taxon-name-part taxon-name-part-type="species" reg="volubile">volubile</tp:taxon-name-part></tp:taxon-name></italic> (<xref ref-type="bibr" rid="B25">McNeill et al. 2012</xref>: Art. 52, <xref ref-type="bibr" rid="B16">Franck 2017a</xref>). <italic><tp:taxon-name><tp:taxon-name-part taxon-name-part-type="genus" reg="Ervum">Ervum</tp:taxon-name-part> <tp:taxon-name-part taxon-name-part-type="species" reg="volubile">volubile</tp:taxon-name-part></tp:taxon-name></italic> (=<italic><tp:taxon-name><tp:taxon-name-part taxon-name-part-type="genus" reg="Galactia">G.</tp:taxon-name-part> <tp:taxon-name-part taxon-name-part-type="species" reg="glabella">glabella</tp:taxon-name-part></tp:taxon-name></italic>) so far remains untypified. Within <italic><tp:taxon-name><tp:taxon-name-part taxon-name-part-type="genus" reg="Galactia">Galactia</tp:taxon-name-part></tp:taxon-name></italic> its precise application may be relatively inconsequential since its specific epithet is blocked by <italic><tp:taxon-name><tp:taxon-name-part taxon-name-part-type="genus" reg="Galactia">G.</tp:taxon-name-part> <tp:taxon-name-part taxon-name-part-type="species" reg="volubilis">volubilis</tp:taxon-name-part></tp:taxon-name></italic> (L.) Britton. Additionally, the species of <italic><tp:taxon-name><tp:taxon-name-part taxon-name-part-type="genus" reg="Galactia">Galactia</tp:taxon-name-part></tp:taxon-name></italic> in the eastern USA are likely to remain in <italic><tp:taxon-name><tp:taxon-name-part taxon-name-part-type="genus" reg="Galactia">Galactia</tp:taxon-name-part></tp:taxon-name></italic> as they appear to be closely related to the type species of <italic><tp:taxon-name><tp:taxon-name-part taxon-name-part-type="genus" reg="Galactia">Galactia</tp:taxon-name-part></tp:taxon-name></italic>, <italic><tp:taxon-name><tp:taxon-name-part taxon-name-part-type="genus" reg="Galactia">G.</tp:taxon-name-part> <tp:taxon-name-part taxon-name-part-type="species" reg="pendula">pendula</tp:taxon-name-part></tp:taxon-name></italic> Pers., and part of a monophyletic clade based on a recent DNA phylogeny (<xref ref-type="bibr" rid="B31">Queiroz et al. 2015</xref>).</p><p>
            <xref ref-type="bibr" rid="B30">Pursh (1814</xref>: 487) adopted the name <italic><tp:taxon-name><tp:taxon-name-part taxon-name-part-type="genus" reg="Galactia">G.</tp:taxon-name-part> <tp:taxon-name-part taxon-name-part-type="species" reg="glabella">glabella</tp:taxon-name-part></tp:taxon-name></italic> and expanded Michaux’s description by adding the Latin terms “prostrata, subvolubilis, foliis ternatis utrinque glabris, racemis axillaribus simplicibus abbreviatis paucifloris” [prostrate, partly twining, leaflets three both sides glabrous, raceme axillary singular short few-flowered], and “leguminibus villosis” [legume villous]. With the annotation “v.v.” he noted he had made field observations of this species. Pursh stated that the flowers were “extremely pretty, purple, red and white mixed.” His description of purple flowers matches <italic><tp:taxon-name><tp:taxon-name-part taxon-name-part-type="genus" reg="Galactia">G.</tp:taxon-name-part> <tp:taxon-name-part taxon-name-part-type="species" reg="purshii">purshii</tp:taxon-name-part></tp:taxon-name></italic> but the red flower color and villous legume seem to pertain more to <italic><tp:taxon-name><tp:taxon-name-part taxon-name-part-type="genus" reg="Galactia">G.</tp:taxon-name-part> <tp:taxon-name-part taxon-name-part-type="species" reg="mollis">mollis</tp:taxon-name-part></tp:taxon-name></italic> (<xref ref-type="bibr" rid="B32">Radford et al. 1968</xref>: 644), possibly indicating Pursh had included more than one species in his description. Pursh gave the distribution as New Jersey to Carolina and cited <italic><tp:taxon-name><tp:taxon-name-part taxon-name-part-type="genus" reg="Ervum">E.</tp:taxon-name-part> <tp:taxon-name-part taxon-name-part-type="species" reg="volubile">volubile</tp:taxon-name-part></tp:taxon-name></italic> of Walter and <italic><tp:taxon-name><tp:taxon-name-part taxon-name-part-type="genus" reg="Dolichos">Dolichos</tp:taxon-name-part> <tp:taxon-name-part taxon-name-part-type="species" reg="regularis">regularis</tp:taxon-name-part></tp:taxon-name></italic> of <xref ref-type="bibr" rid="B45">Willdenow (1803)</xref> in synonymy. <xref ref-type="bibr" rid="B45">Willdenow (1803</xref>: 1049) had simply repeated the description of <italic><tp:taxon-name><tp:taxon-name-part taxon-name-part-type="genus" reg="Dolichos">D.</tp:taxon-name-part> <tp:taxon-name-part taxon-name-part-type="species" reg="regularis">regularis</tp:taxon-name-part></tp:taxon-name></italic> from Linnaeus.</p><p>
            <xref ref-type="bibr" rid="B29">Nuttall (1818</xref>: 117) continued the use of <italic><tp:taxon-name><tp:taxon-name-part taxon-name-part-type="genus" reg="Galactia">G.</tp:taxon-name-part> <tp:taxon-name-part taxon-name-part-type="species" reg="glabella">glabella</tp:taxon-name-part></tp:taxon-name></italic>, with his description closely matching that of <xref ref-type="bibr" rid="B30">Pursh (1814)</xref>. Nuttall added that the leaves were subcoriaceous and lucid, racemes pedunculate and a little shorter than the leaves, flowers pedicellate, and legumes smooth. Under <italic><tp:taxon-name><tp:taxon-name-part taxon-name-part-type="genus" reg="Galactia">G.</tp:taxon-name-part> <tp:taxon-name-part taxon-name-part-type="species" reg="mollis">mollis</tp:taxon-name-part></tp:taxon-name></italic>, Nuttall stated that “In Herb. Muhl. [<italic><tp:taxon-name><tp:taxon-name-part taxon-name-part-type="genus" reg="Galactia">G.</tp:taxon-name-part> <tp:taxon-name-part taxon-name-part-type="species" reg="mollis">mollis</tp:taxon-name-part></tp:taxon-name></italic> was] <!--PageBreak-->confounded with <italic><tp:taxon-name><tp:taxon-name-part taxon-name-part-type="genus" reg="Galactia">G.</tp:taxon-name-part> <tp:taxon-name-part taxon-name-part-type="species" reg="glabella">glabella</tp:taxon-name-part></tp:taxon-name></italic>,” supporting the notion that Pursh may have also conflated <italic><tp:taxon-name><tp:taxon-name-part taxon-name-part-type="genus" reg="Galactia">G.</tp:taxon-name-part> <tp:taxon-name-part taxon-name-part-type="species" reg="mollis">mollis</tp:taxon-name-part></tp:taxon-name></italic> with his concept of <italic><tp:taxon-name><tp:taxon-name-part taxon-name-part-type="genus" reg="Galactia">G.</tp:taxon-name-part> <tp:taxon-name-part taxon-name-part-type="species" reg="glabella">glabella</tp:taxon-name-part></tp:taxon-name></italic>. <italic><tp:taxon-name><tp:taxon-name-part taxon-name-part-type="genus" reg="Galactia">Galactia</tp:taxon-name-part> <tp:taxon-name-part taxon-name-part-type="species" reg="glabella">glabella</tp:taxon-name-part></tp:taxon-name></italic> was also recognized by <xref ref-type="bibr" rid="B14">Elliott (1824</xref>: 239).</p><p>
            <xref ref-type="bibr" rid="B7">Candolle’s (1825</xref>: 238) Latin description of <italic><tp:taxon-name><tp:taxon-name-part taxon-name-part-type="genus" reg="Galactia">G.</tp:taxon-name-part> <tp:taxon-name-part taxon-name-part-type="species" reg="glabella">glabella</tp:taxon-name-part></tp:taxon-name></italic> was nearly verbatim of <xref ref-type="bibr" rid="B30">Pursh (1814)</xref>, but added that the flowers were pedicellate as <xref ref-type="bibr" rid="B29">Nuttall (1818)</xref> had also described. Candolle mentioned that the legume was villous based on Michaux and Pursh but was glabrous based on Nuttall and his own observations. Anent this discrepancy he stated “An duae spec. confusae?” Since Michaux never described the fruits in the protologue, perhaps Candolle observed a Michaux specimen labeled <italic><tp:taxon-name><tp:taxon-name-part taxon-name-part-type="genus" reg="Galactia">G.</tp:taxon-name-part> <tp:taxon-name-part taxon-name-part-type="species" reg="glabella">glabella</tp:taxon-name-part></tp:taxon-name></italic> with villous fruits, a character which would be more like <italic><tp:taxon-name><tp:taxon-name-part taxon-name-part-type="genus" reg="Galactia">G.</tp:taxon-name-part> <tp:taxon-name-part taxon-name-part-type="species" reg="mollis">mollis</tp:taxon-name-part></tp:taxon-name></italic>. In synonymy Candolle listed <italic><tp:taxon-name><tp:taxon-name-part taxon-name-part-type="genus" reg="Ervum">E.</tp:taxon-name-part> <tp:taxon-name-part taxon-name-part-type="species" reg="volubile">volubile</tp:taxon-name-part></tp:taxon-name></italic> Walter and <italic><tp:taxon-name><tp:taxon-name-part taxon-name-part-type="genus" reg="Dolichos">D.</tp:taxon-name-part> <tp:taxon-name-part taxon-name-part-type="species" reg="regularis">regularis</tp:taxon-name-part></tp:taxon-name></italic> L.</p><p>In <xref ref-type="bibr" rid="B11">Desvaux’s (1826)</xref> account of <italic><tp:taxon-name><tp:taxon-name-part taxon-name-part-type="genus" reg="Galactia">Galactia</tp:taxon-name-part></tp:taxon-name></italic>, he included descriptions for five species. For his first species he introduced the name <italic><tp:taxon-name><tp:taxon-name-part taxon-name-part-type="genus" reg="Galactia">G.</tp:taxon-name-part> <tp:taxon-name-part taxon-name-part-type="species" reg="purshii">purshii</tp:taxon-name-part></tp:taxon-name></italic>, validated solely by the description of <italic><tp:taxon-name><tp:taxon-name-part taxon-name-part-type="genus" reg="Galactia">G.</tp:taxon-name-part> <tp:taxon-name-part taxon-name-part-type="species" reg="glabella">glabella</tp:taxon-name-part></tp:taxon-name></italic> given by <xref ref-type="bibr" rid="B7">Candolle (1825</xref>: 238). I could find no explanation for its etymology, but it presumably honors Frederick Pursh. Desvaux considered <italic><tp:taxon-name><tp:taxon-name-part taxon-name-part-type="genus" reg="Galactia">G.</tp:taxon-name-part> <tp:taxon-name-part taxon-name-part-type="species" reg="glabella">glabella</tp:taxon-name-part></tp:taxon-name></italic> and its listed synonyms (<xref ref-type="bibr" rid="B7">Candolle 1825</xref>: 238) to be misapplied to the newly coined <italic><tp:taxon-name><tp:taxon-name-part taxon-name-part-type="genus" reg="Galactia">G.</tp:taxon-name-part> <tp:taxon-name-part taxon-name-part-type="species" reg="purshii">purshii</tp:taxon-name-part></tp:taxon-name></italic>. Desvaux excluded the synonyms listed by Candolle (<italic><tp:taxon-name><tp:taxon-name-part taxon-name-part-type="genus" reg="Ervum">E.</tp:taxon-name-part> <tp:taxon-name-part taxon-name-part-type="species" reg="volubile">volubile</tp:taxon-name-part></tp:taxon-name></italic> and <italic><tp:taxon-name><tp:taxon-name-part taxon-name-part-type="genus" reg="Dolichos">D.</tp:taxon-name-part> <tp:taxon-name-part taxon-name-part-type="species" reg="regularis">regularis</tp:taxon-name-part></tp:taxon-name></italic>) with the abbreviation “excl. syn.” By excluding <italic><tp:taxon-name><tp:taxon-name-part taxon-name-part-type="genus" reg="Ervum">E.</tp:taxon-name-part> <tp:taxon-name-part taxon-name-part-type="species" reg="volubile">volubile</tp:taxon-name-part></tp:taxon-name></italic>, Desvaux excluded <italic><tp:taxon-name><tp:taxon-name-part taxon-name-part-type="genus" reg="Galactia">G.</tp:taxon-name-part> <tp:taxon-name-part taxon-name-part-type="species" reg="glabella">glabella</tp:taxon-name-part></tp:taxon-name></italic> since it is a superfluous name homotypic with <italic><tp:taxon-name><tp:taxon-name-part taxon-name-part-type="genus" reg="Ervum">E.</tp:taxon-name-part> <tp:taxon-name-part taxon-name-part-type="species" reg="volubile">volubile</tp:taxon-name-part></tp:taxon-name></italic>. Furthermore, for his second species, <xref ref-type="bibr" rid="B11">Desvaux (1826)</xref> listed and provided a separate description for <italic><tp:taxon-name><tp:taxon-name-part taxon-name-part-type="genus" reg="Galactia">G.</tp:taxon-name-part> <tp:taxon-name-part taxon-name-part-type="species" reg="glabella">glabella</tp:taxon-name-part></tp:taxon-name></italic> of Michaux, and included <italic><tp:taxon-name><tp:taxon-name-part taxon-name-part-type="genus" reg="Galactia">G.</tp:taxon-name-part> <tp:taxon-name-part taxon-name-part-type="species" reg="pilosa">pilosa</tp:taxon-name-part></tp:taxon-name></italic> as its synonym. <italic><tp:taxon-name><tp:taxon-name-part taxon-name-part-type="genus" reg="Galactia">Galactia</tp:taxon-name-part> <tp:taxon-name-part taxon-name-part-type="species" reg="pilosa">pilosa</tp:taxon-name-part></tp:taxon-name></italic> is currently considered a synonym of <italic><tp:taxon-name><tp:taxon-name-part taxon-name-part-type="genus" reg="Galactia">G.</tp:taxon-name-part> <tp:taxon-name-part taxon-name-part-type="species" reg="mollis">mollis</tp:taxon-name-part></tp:taxon-name></italic> and the ambiguously described <italic><tp:taxon-name><tp:taxon-name-part taxon-name-part-type="genus" reg="Ervum">E.</tp:taxon-name-part> <tp:taxon-name-part taxon-name-part-type="species" reg="volubile">volubile</tp:taxon-name-part></tp:taxon-name></italic> (=<italic><tp:taxon-name><tp:taxon-name-part taxon-name-part-type="genus" reg="Galactia">G.</tp:taxon-name-part> <tp:taxon-name-part taxon-name-part-type="species" reg="glabella">glabella</tp:taxon-name-part></tp:taxon-name></italic>) might also be conspecific with <italic><tp:taxon-name><tp:taxon-name-part taxon-name-part-type="genus" reg="Galactia">G.</tp:taxon-name-part> <tp:taxon-name-part taxon-name-part-type="species" reg="mollis">mollis</tp:taxon-name-part></tp:taxon-name></italic> (<xref ref-type="bibr" rid="B16">Franck 2017a</xref>). Desvaux’s description of <italic><tp:taxon-name><tp:taxon-name-part taxon-name-part-type="genus" reg="Galactia">G.</tp:taxon-name-part> <tp:taxon-name-part taxon-name-part-type="species" reg="glabella">glabella</tp:taxon-name-part></tp:taxon-name></italic> could fit the current concept of <italic><tp:taxon-name><tp:taxon-name-part taxon-name-part-type="genus" reg="Galactia">G.</tp:taxon-name-part> <tp:taxon-name-part taxon-name-part-type="species" reg="mollis">mollis</tp:taxon-name-part></tp:taxon-name></italic> or <italic><tp:taxon-name><tp:taxon-name-part taxon-name-part-type="genus" reg="Galactia">G.</tp:taxon-name-part> <tp:taxon-name-part taxon-name-part-type="species" reg="volubilis">volubilis</tp:taxon-name-part></tp:taxon-name></italic>. Desvaux errantly cited page 64 instead of page 62 for the protologue of <italic><tp:taxon-name><tp:taxon-name-part taxon-name-part-type="genus" reg="Galactia">G.</tp:taxon-name-part> <tp:taxon-name-part taxon-name-part-type="species" reg="glabella">glabella</tp:taxon-name-part></tp:taxon-name></italic> Michx.</p><p>After <xref ref-type="bibr" rid="B11">Desvaux’s (1826)</xref> treatment, <italic><tp:taxon-name><tp:taxon-name-part taxon-name-part-type="genus" reg="Galactia">G.</tp:taxon-name-part> <tp:taxon-name-part taxon-name-part-type="species" reg="purshii">purshii</tp:taxon-name-part></tp:taxon-name></italic> was abandoned from usage, treated as a synonym, or considered illegitimate. The name <italic><tp:taxon-name><tp:taxon-name-part taxon-name-part-type="genus" reg="Galactia">G.</tp:taxon-name-part> <tp:taxon-name-part taxon-name-part-type="species" reg="glabella">glabella</tp:taxon-name-part></tp:taxon-name></italic> continued to be utilized (<xref ref-type="bibr" rid="B39">Torrey and Gray 1838–1840</xref>: 287, <xref ref-type="bibr" rid="B9">Chapman 1860</xref>: 109, <xref ref-type="bibr" rid="B1">Britton 1881</xref>: 27), although it is difficult to ascertain if its taxonomic concept was completely equal to the concept of <italic><tp:taxon-name><tp:taxon-name-part taxon-name-part-type="genus" reg="Galactia">G.</tp:taxon-name-part> <tp:taxon-name-part taxon-name-part-type="species" reg="purshii">purshii</tp:taxon-name-part></tp:taxon-name></italic> here. <italic><tp:taxon-name><tp:taxon-name-part taxon-name-part-type="genus" reg="Galactia">Galactia</tp:taxon-name-part> <tp:taxon-name-part taxon-name-part-type="species" reg="glabella">glabella</tp:taxon-name-part></tp:taxon-name></italic> was then considered a synonym of <italic><tp:taxon-name><tp:taxon-name-part taxon-name-part-type="genus" reg="Galactia">G.</tp:taxon-name-part> <tp:taxon-name-part taxon-name-part-type="species" reg="regularis">regularis</tp:taxon-name-part></tp:taxon-name></italic> without mention of <italic><tp:taxon-name><tp:taxon-name-part taxon-name-part-type="genus" reg="Galactia">G.</tp:taxon-name-part> <tp:taxon-name-part taxon-name-part-type="species" reg="purshii">purshii</tp:taxon-name-part></tp:taxon-name></italic> (<xref ref-type="bibr" rid="B2">Britton et al. 1888</xref>: 14, <xref ref-type="bibr" rid="B23">Jackson 1893</xref>: 987, <xref ref-type="bibr" rid="B35">Small 1903</xref>: 650, <xref ref-type="bibr" rid="B37">Small 1933</xref>: 719, <xref ref-type="bibr" rid="B24">Long and Lakela 1971</xref>: 493, <xref ref-type="bibr" rid="B18">Gleason and Cronquist 1991</xref>: 305, <xref ref-type="bibr" rid="B22">Isely 1998</xref>: 569). <xref ref-type="bibr" rid="B42">Vail (1895)</xref> listed both <italic><tp:taxon-name><tp:taxon-name-part taxon-name-part-type="genus" reg="Galactia">G.</tp:taxon-name-part> <tp:taxon-name-part taxon-name-part-type="species" reg="glabella">glabella</tp:taxon-name-part></tp:taxon-name></italic> and <italic><tp:taxon-name><tp:taxon-name-part taxon-name-part-type="genus" reg="Galactia">G.</tp:taxon-name-part> <tp:taxon-name-part taxon-name-part-type="species" reg="purshii">purshii</tp:taxon-name-part></tp:taxon-name></italic> as synonyms of <italic><tp:taxon-name><tp:taxon-name-part taxon-name-part-type="genus" reg="Galactia">G.</tp:taxon-name-part> <tp:taxon-name-part taxon-name-part-type="species" reg="regularis">regularis</tp:taxon-name-part></tp:taxon-name></italic>. <xref ref-type="bibr" rid="B13">Duncan (1979)</xref> resurrected the use of <italic><tp:taxon-name><tp:taxon-name-part taxon-name-part-type="genus" reg="Galactia">G.</tp:taxon-name-part> <tp:taxon-name-part taxon-name-part-type="species" reg="glabella">glabella</tp:taxon-name-part></tp:taxon-name></italic>, including <italic><tp:taxon-name><tp:taxon-name-part taxon-name-part-type="genus" reg="Galactia">G.</tp:taxon-name-part> <tp:taxon-name-part taxon-name-part-type="species" reg="purshii">purshii</tp:taxon-name-part></tp:taxon-name></italic> in synonymy and separating it from <italic><tp:taxon-name><tp:taxon-name-part taxon-name-part-type="genus" reg="Galactia">G.</tp:taxon-name-part> <tp:taxon-name-part taxon-name-part-type="species" reg="regularis">regularis</tp:taxon-name-part></tp:taxon-name></italic>, and some specimens at USF were annotated by Nesom as <italic><tp:taxon-name><tp:taxon-name-part taxon-name-part-type="genus" reg="Galactia">G.</tp:taxon-name-part> <tp:taxon-name-part taxon-name-part-type="species" reg="glabella">glabella</tp:taxon-name-part></tp:taxon-name></italic>. <xref ref-type="bibr" rid="B44">Ward and Hall (2004)</xref> included <italic><tp:taxon-name><tp:taxon-name-part taxon-name-part-type="genus" reg="Galactia">G.</tp:taxon-name-part> <tp:taxon-name-part taxon-name-part-type="species" reg="glabella">glabella</tp:taxon-name-part></tp:taxon-name></italic> as a synonym of <italic><tp:taxon-name><tp:taxon-name-part taxon-name-part-type="genus" reg="Galactia">G.</tp:taxon-name-part> <tp:taxon-name-part taxon-name-part-type="species" reg="volubilis">volubilis</tp:taxon-name-part></tp:taxon-name></italic>.</p><p>
            <italic><tp:taxon-name><tp:taxon-name-part taxon-name-part-type="genus" reg="Galactia">Galactia</tp:taxon-name-part> <tp:taxon-name-part taxon-name-part-type="species" reg="purshii">purshii</tp:taxon-name-part></tp:taxon-name></italic> is a legitimate name since its protologue unequivocally excluded <italic><tp:taxon-name><tp:taxon-name-part taxon-name-part-type="genus" reg="Dolichos">D.</tp:taxon-name-part> <tp:taxon-name-part taxon-name-part-type="species" reg="regularis">regularis</tp:taxon-name-part></tp:taxon-name></italic>, <italic><tp:taxon-name><tp:taxon-name-part taxon-name-part-type="genus" reg="Ervum">E.</tp:taxon-name-part> <tp:taxon-name-part taxon-name-part-type="species" reg="volubile">volubile</tp:taxon-name-part></tp:taxon-name></italic>, and <italic><tp:taxon-name><tp:taxon-name-part taxon-name-part-type="genus" reg="Galactia">G.</tp:taxon-name-part> <tp:taxon-name-part taxon-name-part-type="species" reg="glabella">glabella</tp:taxon-name-part></tp:taxon-name></italic>. Since <italic><tp:taxon-name><tp:taxon-name-part taxon-name-part-type="genus" reg="Galactia">G.</tp:taxon-name-part> <tp:taxon-name-part taxon-name-part-type="species" reg="purshii">purshii</tp:taxon-name-part></tp:taxon-name></italic> is validated by Candolle’s description (1825: 238), any specimens seen by Candolle for his treatment should be considered original material (<xref ref-type="bibr" rid="B25">McNeill et al. 2012</xref>: Arts. 7.7 and 9.3, note 3). <xref ref-type="bibr" rid="B7">Candolle’s (1825)</xref> annotation “(v.s.)” indicated he had seen specimens. There are two specimens in the Candolle herbarium together on one sheet, labeled in Candolle’s handwriting (<xref ref-type="bibr" rid="B5">Burdet 2017</xref>) as “<italic><tp:taxon-name><tp:taxon-name-part taxon-name-part-type="genus" reg="Galactia">Galactia</tp:taxon-name-part> <tp:taxon-name-part taxon-name-part-type="species" reg="glabella">glabella</tp:taxon-name-part></tp:taxon-name></italic> Nutt. Michx.” (Fig. <xref ref-type="fig" rid="F1">1</xref>). The specimen on the right (G00726367) is <!--PageBreak--><!--PageBreak--><italic><tp:taxon-name><tp:taxon-name-part taxon-name-part-type="genus" reg="Galactia">G.</tp:taxon-name-part> <tp:taxon-name-part taxon-name-part-type="species" reg="volubilis">volubilis</tp:taxon-name-part></tp:taxon-name></italic>, twining and with ovate lightly glaucous leaflets drying pale greenish with inconspicuous secondary and reticulate venation. The John Fraser specimen on the left (G00726366, Fig. <xref ref-type="fig" rid="F2">2</xref>) is consistent with <italic><tp:taxon-name><tp:taxon-name-part taxon-name-part-type="genus" reg="Galactia">G.</tp:taxon-name-part> <tp:taxon-name-part taxon-name-part-type="species" reg="glabella">glabella</tp:taxon-name-part></tp:taxon-name></italic> sensu <xref ref-type="bibr" rid="B7">Candolle (1825)</xref>; it has leaflets drying to a dark brown adaxially with conspicuous abaxial secondary and reticulate venation, and flowers ca. 13 mm long. The indumentum of the stem is retrorsely strigose and of the calyx abaxially antrorse but scant (L. Gautier, pers. comm.). A phrase written on the label “An <italic><tp:taxon-name><tp:taxon-name-part taxon-name-part-type="genus" reg="Ervum">Ervum</tp:taxon-name-part></tp:taxon-name></italic> Walter” indicated an association with the modern sense of <italic><tp:taxon-name><tp:taxon-name-part taxon-name-part-type="genus" reg="Galactia">Galactia</tp:taxon-name-part></tp:taxon-name></italic>. This Fraser specimen must have come from L’Héritier’s herbarium, which was purchased by Candolle in 1805 (<xref ref-type="bibr" rid="B19">Gray 1889</xref>, <xref ref-type="bibr" rid="B38">Stafleu 1966</xref>, <xref ref-type="bibr" rid="B4">Brummitt 1972</xref>), and can be considered part of the original material. The Fraser specimen (Figs <xref ref-type="fig" rid="F1">1</xref>–<xref ref-type="fig" rid="F2">2</xref>) is designated here as the lectotype of <italic><tp:taxon-name><tp:taxon-name-part taxon-name-part-type="genus" reg="Galactia">G.</tp:taxon-name-part> <tp:taxon-name-part taxon-name-part-type="species" reg="purshii">purshii</tp:taxon-name-part></tp:taxon-name></italic>. The specimens cited for <italic><tp:taxon-name><tp:taxon-name-part taxon-name-part-type="genus" reg="Galactia">G.</tp:taxon-name-part> <tp:taxon-name-part taxon-name-part-type="species" reg="michauxii">michauxii</tp:taxon-name-part></tp:taxon-name></italic> by <xref ref-type="bibr" rid="B16">Franck (2017a</xref>: Appendix 1) are here identified as <italic><tp:taxon-name><tp:taxon-name-part taxon-name-part-type="genus" reg="Galactia">G.</tp:taxon-name-part> <tp:taxon-name-part taxon-name-part-type="species" reg="purshii">purshii</tp:taxon-name-part></tp:taxon-name></italic>, with <italic><tp:taxon-name><tp:taxon-name-part taxon-name-part-type="genus" reg="Galactia">G.</tp:taxon-name-part> <tp:taxon-name-part taxon-name-part-type="species" reg="michauxii">michauxii</tp:taxon-name-part></tp:taxon-name></italic> being a later synonym.</p><p>Recent descriptions for <italic><tp:taxon-name><tp:taxon-name-part taxon-name-part-type="genus" reg="Galactia">G.</tp:taxon-name-part> <tp:taxon-name-part taxon-name-part-type="species" reg="fasciculata">fasciculata</tp:taxon-name-part></tp:taxon-name></italic> Vail, such as having strigose stems (<xref ref-type="bibr" rid="B27">Nesom 2015</xref>, <xref ref-type="bibr" rid="B28">2017</xref>), may apply to specimens here considered to be <italic><tp:taxon-name><tp:taxon-name-part taxon-name-part-type="genus" reg="Galactia">G.</tp:taxon-name-part> <tp:taxon-name-part taxon-name-part-type="species" reg="purshii">purshii</tp:taxon-name-part></tp:taxon-name></italic>. However, the indumentum of the type specimens of <italic><tp:taxon-name><tp:taxon-name-part taxon-name-part-type="genus" reg="Galactia">G.</tp:taxon-name-part> <tp:taxon-name-part taxon-name-part-type="species" reg="fasciculata">fasciculata</tp:taxon-name-part></tp:taxon-name></italic> appears more similar to the villous stems of <italic><tp:taxon-name><tp:taxon-name-part taxon-name-part-type="genus" reg="Galactia">G.</tp:taxon-name-part> <tp:taxon-name-part taxon-name-part-type="species" reg="floridana">floridana</tp:taxon-name-part></tp:taxon-name></italic> (<xref ref-type="bibr" rid="B22">Isely 1998</xref>, <xref ref-type="bibr" rid="B16">Franck 2017a</xref>). <italic><tp:taxon-name><tp:taxon-name-part taxon-name-part-type="genus" reg="Galactia">Galactia</tp:taxon-name-part> <tp:taxon-name-part taxon-name-part-type="species" reg="fasciculata">fasciculata</tp:taxon-name-part></tp:taxon-name></italic> was described as prostrate or climbing high by <xref ref-type="bibr" rid="B42">Vail (1895)</xref>, whereas <xref ref-type="bibr" rid="B27">Nesom (2015</xref>, <xref ref-type="bibr" rid="B28">2017</xref>) described it as high-climbing with coiling stems. The holotype label stated “climbing on small shrubs.” Additional study is needed to determine if a high-climbing habit is a reliable and distinctive character since it can only be confidently ascertained from living plants and field observations. <xref ref-type="bibr" rid="B44">Ward and Hall (2004)</xref> considered <italic><tp:taxon-name><tp:taxon-name-part taxon-name-part-type="genus" reg="Galactia">G.</tp:taxon-name-part> <tp:taxon-name-part taxon-name-part-type="species" reg="fasciculata">fasciculata</tp:taxon-name-part></tp:taxon-name></italic> very rare while <xref ref-type="bibr" rid="B27">Nesom (2015</xref>, <xref ref-type="bibr" rid="B28">2017</xref>) considered it an endemic of central peninsular Florida.</p><p>The stem indumentum of the holotype of <tp:taxon-name><tp:taxon-name-part taxon-name-part-type="genus" reg="Galactia">G.</tp:taxon-name-part> <tp:taxon-name-part taxon-name-part-type="species" reg="floridana">floridana</tp:taxon-name-part> <tp:taxon-name-part taxon-name-part-type="authority">Torr. &amp; A.Gray</tp:taxon-name-part> <tp:taxon-name-part taxon-name-part-type="infraspecific-rank">var.</tp:taxon-name-part> <tp:taxon-name-part taxon-name-part-type="variety" reg="longeracemosa">longeracemosa</tp:taxon-name-part></tp:taxon-name> Vail does not appear to be villous like <italic><tp:taxon-name><tp:taxon-name-part taxon-name-part-type="genus" reg="Galactia">G.</tp:taxon-name-part> <tp:taxon-name-part taxon-name-part-type="species" reg="floridana">floridana</tp:taxon-name-part></tp:taxon-name></italic>, but appears more like <italic><tp:taxon-name><tp:taxon-name-part taxon-name-part-type="genus" reg="Galactia">G.</tp:taxon-name-part> <tp:taxon-name-part taxon-name-part-type="species" reg="purshii">purshii</tp:taxon-name-part></tp:taxon-name></italic>. <tp:taxon-name><tp:taxon-name-part taxon-name-part-type="genus" reg="Galactia">Galactia</tp:taxon-name-part> <tp:taxon-name-part taxon-name-part-type="species" reg="floridana">floridana</tp:taxon-name-part> <tp:taxon-name-part taxon-name-part-type="infraspecific-rank">var.</tp:taxon-name-part> <tp:taxon-name-part taxon-name-part-type="variety" reg="longeracemosa">longeracemosa</tp:taxon-name-part></tp:taxon-name> is considered here to be a synonym of <italic><tp:taxon-name><tp:taxon-name-part taxon-name-part-type="genus" reg="Galactia">G.</tp:taxon-name-part> <tp:taxon-name-part taxon-name-part-type="species" reg="purshii">purshii</tp:taxon-name-part></tp:taxon-name></italic>. The holotype of <tp:taxon-name><tp:taxon-name-part taxon-name-part-type="genus" reg="Galactia">G.</tp:taxon-name-part> <tp:taxon-name-part taxon-name-part-type="species" reg="floridana">floridana</tp:taxon-name-part> <tp:taxon-name-part taxon-name-part-type="infraspecific-rank">var.</tp:taxon-name-part> <tp:taxon-name-part taxon-name-part-type="variety" reg="longeracemosa">longeracemosa</tp:taxon-name-part></tp:taxon-name> was probably collected by Joseph H. Simpson relatively near to Bradenton, Manatee Co., Florida where he had lived (<xref ref-type="bibr" rid="B36">Small 1919</xref>; <xref ref-type="bibr" rid="B20">Harper 1948</xref>).</p><p>The name <italic><tp:taxon-name><tp:taxon-name-part taxon-name-part-type="genus" reg="Galactia">G.</tp:taxon-name-part> <tp:taxon-name-part taxon-name-part-type="species" reg="brachypoda">brachypoda</tp:taxon-name-part></tp:taxon-name></italic> was apparently misapplied (<xref ref-type="bibr" rid="B27">Nesom 2015</xref>, <xref ref-type="bibr" rid="B28">2017</xref>) to specimens here considered to be <italic><tp:taxon-name><tp:taxon-name-part taxon-name-part-type="genus" reg="Galactia">G.</tp:taxon-name-part> <tp:taxon-name-part taxon-name-part-type="species" reg="purshii">purshii</tp:taxon-name-part></tp:taxon-name></italic>. <italic><tp:taxon-name><tp:taxon-name-part taxon-name-part-type="genus" reg="Galactia">Galactia</tp:taxon-name-part> <tp:taxon-name-part taxon-name-part-type="species" reg="brachypoda">brachypoda</tp:taxon-name-part></tp:taxon-name></italic> was first described by <xref ref-type="bibr" rid="B39">Torrey and Gray (1838–1840)</xref>, who indicated the habit as not twining with a two foot long flexuous stem, the calyx villous, and the flowers half as large as <italic><tp:taxon-name><tp:taxon-name-part taxon-name-part-type="genus" reg="Galactia">G.</tp:taxon-name-part> <tp:taxon-name-part taxon-name-part-type="species" reg="glabella">glabella</tp:taxon-name-part></tp:taxon-name></italic> (<italic><tp:taxon-name><tp:taxon-name-part taxon-name-part-type="genus" reg="Galactia">G.</tp:taxon-name-part> <tp:taxon-name-part taxon-name-part-type="species" reg="glabella">glabella</tp:taxon-name-part></tp:taxon-name></italic> sensu Torrey &amp; Gray probably being misapplied to <italic><tp:taxon-name><tp:taxon-name-part taxon-name-part-type="genus" reg="Galactia">G.</tp:taxon-name-part> <tp:taxon-name-part taxon-name-part-type="species" reg="purshii">purshii</tp:taxon-name-part></tp:taxon-name></italic>). <xref ref-type="bibr" rid="B9">Chapman (1860)</xref>, who collected the two type specimens of <italic><tp:taxon-name><tp:taxon-name-part taxon-name-part-type="genus" reg="Galactia">G.</tp:taxon-name-part> <tp:taxon-name-part taxon-name-part-type="species" reg="brachypoda">brachypoda</tp:taxon-name-part></tp:taxon-name></italic> (NY), described it as erect, 1–1.5 feet high and with a woolly calyx, noting his descriptions were “all my own, copying no one, when I knew the plant” (<xref ref-type="bibr" rid="B8">Chapman 1839–1890</xref>: 4 Apr 1959). On the label of the presumed holotype Chapman wrote “seems to come between <italic><tp:taxon-name><tp:taxon-name-part taxon-name-part-type="genus" reg="Galactia">G.</tp:taxon-name-part> <tp:taxon-name-part taxon-name-part-type="species" reg="mollis">mollis</tp:taxon-name-part></tp:taxon-name></italic> &amp; <italic><tp:taxon-name><tp:taxon-name-part taxon-name-part-type="genus" reg="Galactia">G.</tp:taxon-name-part> <tp:taxon-name-part taxon-name-part-type="species" reg="sessiliflora">sessiliflora</tp:taxon-name-part></tp:taxon-name></italic> [=<italic><tp:taxon-name><tp:taxon-name-part taxon-name-part-type="genus" reg="Galactia">G.</tp:taxon-name-part> <tp:taxon-name-part taxon-name-part-type="species" reg="erecta">erecta</tp:taxon-name-part></tp:taxon-name></italic> (Walt.) Vail]” which was later crossed out by a different pen, possibly by Torrey who also added what appears to be “<italic>brevipedunculata</italic> n. sp.” to the same label. <xref ref-type="bibr" rid="B42">Vail (1895)</xref> described its calyx as “clothed with spreading” hairs, the lower calyx lobes acutish, corolla 8–10 mm long, and the “vexillum” 7–8 mm long, which <xref ref-type="bibr" rid="B35">Small (1903)</xref> mostly repeated. All of these observations are consistent with the type specimens of <italic><tp:taxon-name><tp:taxon-name-part taxon-name-part-type="genus" reg="Galactia">G.</tp:taxon-name-part> <tp:taxon-name-part taxon-name-part-type="species" reg="brachypoda">brachypoda</tp:taxon-name-part></tp:taxon-name></italic>, none of which match the concept of <italic><tp:taxon-name><tp:taxon-name-part taxon-name-part-type="genus" reg="Galactia">G.</tp:taxon-name-part> <tp:taxon-name-part taxon-name-part-type="species" reg="purshii">purshii</tp:taxon-name-part></tp:taxon-name></italic>.</p><!--PageBreak--><!--PageBreak--><p>The habit of <italic><tp:taxon-name><tp:taxon-name-part taxon-name-part-type="genus" reg="Galactia">G.</tp:taxon-name-part> <tp:taxon-name-part taxon-name-part-type="species" reg="brachypoda">brachypoda</tp:taxon-name-part></tp:taxon-name></italic> has sometimes been described as similar to <italic><tp:taxon-name><tp:taxon-name-part taxon-name-part-type="genus" reg="Galactia">G.</tp:taxon-name-part> <tp:taxon-name-part taxon-name-part-type="species" reg="purshii">purshii</tp:taxon-name-part></tp:taxon-name></italic>. However, the descriptions of a decumbent (<xref ref-type="bibr" rid="B42">Vail 1895</xref>, <xref ref-type="bibr" rid="B35">Small 1903</xref>, <xref ref-type="bibr" rid="B37">Small 1933</xref>), ascending or sprawling (<xref ref-type="bibr" rid="B21">Isely 1986</xref>), procumbent (<xref ref-type="bibr" rid="B27">Nesom 2015</xref>), or prostrate habit (<xref ref-type="bibr" rid="B28">Nesom 2017</xref>) for <italic><tp:taxon-name><tp:taxon-name-part taxon-name-part-type="genus" reg="Galactia">G.</tp:taxon-name-part> <tp:taxon-name-part taxon-name-part-type="species" reg="brachypoda">brachypoda</tp:taxon-name-part></tp:taxon-name></italic> appear to be based on speculation from specimens and not field observations. While it was conjectured that it was impossible for <italic><tp:taxon-name><tp:taxon-name-part taxon-name-part-type="genus" reg="Galactia">G.</tp:taxon-name-part> <tp:taxon-name-part taxon-name-part-type="species" reg="brachypoda">brachypoda</tp:taxon-name-part></tp:taxon-name></italic> to be erect because its type specimens had stems to 37 cm long (<xref ref-type="bibr" rid="B28">Nesom 2017</xref>), another collection identified as <italic><tp:taxon-name><tp:taxon-name-part taxon-name-part-type="genus" reg="Galactia">G.</tp:taxon-name-part> <tp:taxon-name-part taxon-name-part-type="species" reg="brachypoda">brachypoda</tp:taxon-name-part></tp:taxon-name></italic> (<italic>Anderson 15642</italic> [FSU, GA]) with stems well over 40 cm long described on its label “robust, erect plants with limited twining” and was noted to be very similar to the type specimens of <italic><tp:taxon-name><tp:taxon-name-part taxon-name-part-type="genus" reg="Galactia">G.</tp:taxon-name-part> <tp:taxon-name-part taxon-name-part-type="species" reg="brachypoda">brachypoda</tp:taxon-name-part></tp:taxon-name></italic> (<xref ref-type="bibr" rid="B16">Franck 2017a</xref>, <xref ref-type="bibr" rid="B28">Nesom 2017</xref>). Furthermore, stems of some specimens of the erect <italic><tp:taxon-name><tp:taxon-name-part taxon-name-part-type="genus" reg="Galactia">G.</tp:taxon-name-part> <tp:taxon-name-part taxon-name-part-type="species" reg="erecta">erecta</tp:taxon-name-part></tp:taxon-name></italic> can reach 32–36 cm long (e.g. <italic>Biltmore 3956a</italic> [NY], <italic>Horn 1032</italic> [DUKE], <italic>Orzell &amp; Bridges 14271</italic> [USF], <italic>Rugel 150</italic> [NY]). It does not appear to be impossible for <italic><tp:taxon-name><tp:taxon-name-part taxon-name-part-type="genus" reg="Galactia">G.</tp:taxon-name-part> <tp:taxon-name-part taxon-name-part-type="species" reg="brachypoda">brachypoda</tp:taxon-name-part></tp:taxon-name></italic> to be erect and have stems to 37 cm long. The characterization of <italic><tp:taxon-name><tp:taxon-name-part taxon-name-part-type="genus" reg="Galactia">G.</tp:taxon-name-part> <tp:taxon-name-part taxon-name-part-type="species" reg="brachypoda">brachypoda</tp:taxon-name-part></tp:taxon-name></italic> as erect by <xref ref-type="bibr" rid="B9">Chapman (1860)</xref> and <italic>Anderson 15642</italic> is considered here to be accurate.</p><p>Numerous authors noted a semblance of <italic><tp:taxon-name><tp:taxon-name-part taxon-name-part-type="genus" reg="Galactia">G.</tp:taxon-name-part> <tp:taxon-name-part taxon-name-part-type="species" reg="brachypoda">brachypoda</tp:taxon-name-part></tp:taxon-name></italic> with <italic><tp:taxon-name><tp:taxon-name-part taxon-name-part-type="genus" reg="Galactia">G.</tp:taxon-name-part> <tp:taxon-name-part taxon-name-part-type="species" reg="erecta">erecta</tp:taxon-name-part></tp:taxon-name></italic> (<xref ref-type="bibr" rid="B34">Rogers 1949</xref>, <xref ref-type="bibr" rid="B43">Ward and Craighead 1990</xref>, <xref ref-type="bibr" rid="B22">Isely 1998</xref>, <xref ref-type="bibr" rid="B44">Ward and Hall 2004</xref>, <xref ref-type="bibr" rid="B16">Franck 2017a</xref>), while others also noted a similarity to <italic><tp:taxon-name><tp:taxon-name-part taxon-name-part-type="genus" reg="Galactia">G.</tp:taxon-name-part> <tp:taxon-name-part taxon-name-part-type="species" reg="mollis">mollis</tp:taxon-name-part></tp:taxon-name></italic> (Chapman’s notes on the holotype of <italic><tp:taxon-name><tp:taxon-name-part taxon-name-part-type="genus" reg="Galactia">G.</tp:taxon-name-part> <tp:taxon-name-part taxon-name-part-type="species" reg="brachypoda">brachypoda</tp:taxon-name-part></tp:taxon-name></italic>, label notes of <italic>Anderson 15642</italic>, <xref ref-type="bibr" rid="B16">Franck 2017a</xref>). The acutely-tipped flower buds and relatively small reddish-drying flowers of the type specimens of <italic><tp:taxon-name><tp:taxon-name-part taxon-name-part-type="genus" reg="Galactia">G.</tp:taxon-name-part> <tp:taxon-name-part taxon-name-part-type="species" reg="brachypoda">brachypoda</tp:taxon-name-part></tp:taxon-name></italic> are features shared with <italic><tp:taxon-name><tp:taxon-name-part taxon-name-part-type="genus" reg="Galactia">G.</tp:taxon-name-part> <tp:taxon-name-part taxon-name-part-type="species" reg="erecta">erecta</tp:taxon-name-part></tp:taxon-name></italic> and <italic><tp:taxon-name><tp:taxon-name-part taxon-name-part-type="genus" reg="Galactia">G.</tp:taxon-name-part> <tp:taxon-name-part taxon-name-part-type="species" reg="mollis">mollis</tp:taxon-name-part></tp:taxon-name></italic>. The erect habit and elliptic leaflets with relatively long petioles of the type specimens of <italic><tp:taxon-name><tp:taxon-name-part taxon-name-part-type="genus" reg="Galactia">G.</tp:taxon-name-part> <tp:taxon-name-part taxon-name-part-type="species" reg="brachypoda">brachypoda</tp:taxon-name-part></tp:taxon-name></italic> are more similar to <italic><tp:taxon-name><tp:taxon-name-part taxon-name-part-type="genus" reg="Galactia">G.</tp:taxon-name-part> <tp:taxon-name-part taxon-name-part-type="species" reg="erecta">erecta</tp:taxon-name-part></tp:taxon-name></italic>. If the inflorescences of the type specimens of <italic><tp:taxon-name><tp:taxon-name-part taxon-name-part-type="genus" reg="Galactia">G.</tp:taxon-name-part> <tp:taxon-name-part taxon-name-part-type="species" reg="brachypoda">brachypoda</tp:taxon-name-part></tp:taxon-name></italic> are interpreted as immature (<xref ref-type="bibr" rid="B28">Nesom 2017</xref>), the sizes of the flower buds and corolla (including the individually mounted petals of the holotype) are still rather small compared to <italic><tp:taxon-name><tp:taxon-name-part taxon-name-part-type="genus" reg="Galactia">G.</tp:taxon-name-part> <tp:taxon-name-part taxon-name-part-type="species" reg="purshii">purshii</tp:taxon-name-part></tp:taxon-name></italic>. The long stems, pedunculate inflorescences, and villous calyces of the type specimens of <italic><tp:taxon-name><tp:taxon-name-part taxon-name-part-type="genus" reg="Galactia">G.</tp:taxon-name-part> <tp:taxon-name-part taxon-name-part-type="species" reg="brachypoda">brachypoda</tp:taxon-name-part></tp:taxon-name></italic> are more similar to <italic><tp:taxon-name><tp:taxon-name-part taxon-name-part-type="genus" reg="Galactia">G.</tp:taxon-name-part> <tp:taxon-name-part taxon-name-part-type="species" reg="mollis">mollis</tp:taxon-name-part></tp:taxon-name></italic>. However, inflorescences of <italic><tp:taxon-name><tp:taxon-name-part taxon-name-part-type="genus" reg="Galactia">G.</tp:taxon-name-part> <tp:taxon-name-part taxon-name-part-type="species" reg="erecta">erecta</tp:taxon-name-part></tp:taxon-name></italic> can occasionally be pedunculate, with a peduncle to 14 mm long in <italic>Harper s.n.</italic> (NY [02569186]). <xref ref-type="bibr" rid="B28">Nesom (2017)</xref> characterized the calyx of <italic><tp:taxon-name><tp:taxon-name-part taxon-name-part-type="genus" reg="Galactia">G.</tp:taxon-name-part> <tp:taxon-name-part taxon-name-part-type="species" reg="brachypoda">brachypoda</tp:taxon-name-part></tp:taxon-name></italic> as “very sparse,” dissimilar to other observations of the calyx as villous (<xref ref-type="bibr" rid="B39">Torrey and Gray 1838–1840</xref>), woolly (<xref ref-type="bibr" rid="B9">Chapman 1860</xref>), or “clothed with spreading” hairs (<xref ref-type="bibr" rid="B42">Vail 1895</xref>). Another rather odd specimen (<italic>Duncan 17113</italic> [GA]) seems to mix features of <italic><tp:taxon-name><tp:taxon-name-part taxon-name-part-type="genus" reg="Galactia">G.</tp:taxon-name-part> <tp:taxon-name-part taxon-name-part-type="species" reg="erecta">erecta</tp:taxon-name-part></tp:taxon-name></italic> and <italic><tp:taxon-name><tp:taxon-name-part taxon-name-part-type="genus" reg="Galactia">G.</tp:taxon-name-part> <tp:taxon-name-part taxon-name-part-type="species" reg="mollis">mollis</tp:taxon-name-part></tp:taxon-name></italic> in that it has subsessile inflorescences and long petioles like <italic><tp:taxon-name><tp:taxon-name-part taxon-name-part-type="genus" reg="Galactia">G.</tp:taxon-name-part> <tp:taxon-name-part taxon-name-part-type="species" reg="erecta">erecta</tp:taxon-name-part></tp:taxon-name></italic> and long, partly twining stems like <italic><tp:taxon-name><tp:taxon-name-part taxon-name-part-type="genus" reg="Galactia">G.</tp:taxon-name-part> <tp:taxon-name-part taxon-name-part-type="species" reg="mollis">mollis</tp:taxon-name-part></tp:taxon-name></italic>. Lastly, the left-most plant of a Chapman collection at MO (793008) appears erect like <italic><tp:taxon-name><tp:taxon-name-part taxon-name-part-type="genus" reg="Galactia">G.</tp:taxon-name-part> <tp:taxon-name-part taxon-name-part-type="species" reg="erecta">erecta</tp:taxon-name-part></tp:taxon-name></italic> but has shortly pedunculate inflorescences and indumentum more like <italic><tp:taxon-name><tp:taxon-name-part taxon-name-part-type="genus" reg="Galactia">G.</tp:taxon-name-part> <tp:taxon-name-part taxon-name-part-type="species" reg="mollis">mollis</tp:taxon-name-part></tp:taxon-name></italic>.</p><p>There are two known type specimens of <italic><tp:taxon-name><tp:taxon-name-part taxon-name-part-type="genus" reg="Galactia">G.</tp:taxon-name-part> <tp:taxon-name-part taxon-name-part-type="species" reg="brachypoda">brachypoda</tp:taxon-name-part></tp:taxon-name></italic> at NY (00008088 and 00008090), although there is a third specimen (NY [00008089]) that was labeled as <italic><tp:taxon-name><tp:taxon-name-part taxon-name-part-type="genus" reg="Galactia">G.</tp:taxon-name-part> <tp:taxon-name-part taxon-name-part-type="species" reg="brachypoda">brachypoda</tp:taxon-name-part></tp:taxon-name></italic> in Chapman’s handwriting. This third specimen is clearly <italic><tp:taxon-name><tp:taxon-name-part taxon-name-part-type="genus" reg="Galactia">G.</tp:taxon-name-part> <tp:taxon-name-part taxon-name-part-type="species" reg="erecta">erecta</tp:taxon-name-part></tp:taxon-name></italic>. It had been proposed that other authors were attempting to make two species out of <italic><tp:taxon-name><tp:taxon-name-part taxon-name-part-type="genus" reg="Galactia">G.</tp:taxon-name-part> <tp:taxon-name-part taxon-name-part-type="species" reg="erecta">erecta</tp:taxon-name-part></tp:taxon-name></italic> with the use of the name <italic><tp:taxon-name><tp:taxon-name-part taxon-name-part-type="genus" reg="Galactia">G.</tp:taxon-name-part> <tp:taxon-name-part taxon-name-part-type="species" reg="brachypoda">brachypoda</tp:taxon-name-part></tp:taxon-name></italic> through the study of this <italic><tp:taxon-name><tp:taxon-name-part taxon-name-part-type="genus" reg="Galactia">G.</tp:taxon-name-part> <tp:taxon-name-part taxon-name-part-type="species" reg="erecta">erecta</tp:taxon-name-part></tp:taxon-name></italic> specimen labeled as <italic><tp:taxon-name><tp:taxon-name-part taxon-name-part-type="genus" reg="Galactia">G.</tp:taxon-name-part> <tp:taxon-name-part taxon-name-part-type="species" reg="brachypoda">brachypoda</tp:taxon-name-part></tp:taxon-name></italic> (<xref ref-type="bibr" rid="B27">Nesom 2015</xref>, <xref ref-type="bibr" rid="B28">2017</xref>). This specimen consists of plants ca. 13 cm tall with subsessile inflorescences. Among authors who recognized both <!--PageBreak--><italic><tp:taxon-name><tp:taxon-name-part taxon-name-part-type="genus" reg="Galactia">G.</tp:taxon-name-part> <tp:taxon-name-part taxon-name-part-type="species" reg="brachypoda">brachypoda</tp:taxon-name-part></tp:taxon-name></italic> and <italic><tp:taxon-name><tp:taxon-name-part taxon-name-part-type="genus" reg="Galactia">G.</tp:taxon-name-part> <tp:taxon-name-part taxon-name-part-type="species" reg="erecta">erecta</tp:taxon-name-part></tp:taxon-name></italic>, this specimen matches their concepts of <italic><tp:taxon-name><tp:taxon-name-part taxon-name-part-type="genus" reg="Galactia">G.</tp:taxon-name-part> <tp:taxon-name-part taxon-name-part-type="species" reg="erecta">erecta</tp:taxon-name-part></tp:taxon-name></italic>, and is clearly incongruent with their concepts of <italic><tp:taxon-name><tp:taxon-name-part taxon-name-part-type="genus" reg="Galactia">G.</tp:taxon-name-part> <tp:taxon-name-part taxon-name-part-type="species" reg="brachypoda">brachypoda</tp:taxon-name-part></tp:taxon-name></italic> (<xref ref-type="bibr" rid="B39">Torrey and Gray 1838–1840</xref>, as <italic><tp:taxon-name><tp:taxon-name-part taxon-name-part-type="genus" reg="Galactia">G.</tp:taxon-name-part> <tp:taxon-name-part taxon-name-part-type="species" reg="sessiliflora">sessiliflora</tp:taxon-name-part></tp:taxon-name></italic> Chapm., <xref ref-type="bibr" rid="B9">Chapman 1860</xref>, <xref ref-type="bibr" rid="B42">Vail 1895</xref>, <xref ref-type="bibr" rid="B35">Small 1903</xref>). The discordance of this specimen with <xref ref-type="bibr" rid="B9">Chapman’s (1860)</xref> concept of <italic><tp:taxon-name><tp:taxon-name-part taxon-name-part-type="genus" reg="Galactia">G.</tp:taxon-name-part> <tp:taxon-name-part taxon-name-part-type="species" reg="brachypoda">brachypoda</tp:taxon-name-part></tp:taxon-name></italic> suggests the possibility of a labeling error. Vail annotated the holotype of <italic><tp:taxon-name><tp:taxon-name-part taxon-name-part-type="genus" reg="Galactia">G.</tp:taxon-name-part> <tp:taxon-name-part taxon-name-part-type="species" reg="brachypoda">brachypoda</tp:taxon-name-part></tp:taxon-name></italic>, but not this <italic><tp:taxon-name><tp:taxon-name-part taxon-name-part-type="genus" reg="Galactia">G.</tp:taxon-name-part> <tp:taxon-name-part taxon-name-part-type="species" reg="erecta">erecta</tp:taxon-name-part></tp:taxon-name></italic> specimen. This <italic><tp:taxon-name><tp:taxon-name-part taxon-name-part-type="genus" reg="Galactia">G.</tp:taxon-name-part> <tp:taxon-name-part taxon-name-part-type="species" reg="erecta">erecta</tp:taxon-name-part></tp:taxon-name></italic> specimen was otherwise annotated only by Anita F. Cholewa in 1986, erroneously as a probable isotype of <italic><tp:taxon-name><tp:taxon-name-part taxon-name-part-type="genus" reg="Galactia">G.</tp:taxon-name-part> <tp:taxon-name-part taxon-name-part-type="species" reg="brachypoda">brachypoda</tp:taxon-name-part></tp:taxon-name></italic>. When <xref ref-type="bibr" rid="B21">Isely (1986)</xref> mentioned that <italic><tp:taxon-name><tp:taxon-name-part taxon-name-part-type="genus" reg="Galactia">G.</tp:taxon-name-part> <tp:taxon-name-part taxon-name-part-type="species" reg="brachypoda">brachypoda</tp:taxon-name-part></tp:taxon-name></italic> could be a “freak form” of <italic><tp:taxon-name><tp:taxon-name-part taxon-name-part-type="genus" reg="Galactia">G.</tp:taxon-name-part> <tp:taxon-name-part taxon-name-part-type="species" reg="erecta">erecta</tp:taxon-name-part></tp:taxon-name></italic>, he also stated that there were “two Chapman sheets [of <italic><tp:taxon-name><tp:taxon-name-part taxon-name-part-type="genus" reg="Galactia">G.</tp:taxon-name-part> <tp:taxon-name-part taxon-name-part-type="species" reg="brachypoda">brachypoda</tp:taxon-name-part></tp:taxon-name></italic>] at NY” and that <italic><tp:taxon-name><tp:taxon-name-part taxon-name-part-type="genus" reg="Galactia">G.</tp:taxon-name-part> <tp:taxon-name-part taxon-name-part-type="species" reg="brachypoda">brachypoda</tp:taxon-name-part></tp:taxon-name></italic> had pedunculate inflorescences, unlike this <italic><tp:taxon-name><tp:taxon-name-part taxon-name-part-type="genus" reg="Galactia">G.</tp:taxon-name-part> <tp:taxon-name-part taxon-name-part-type="species" reg="erecta">erecta</tp:taxon-name-part></tp:taxon-name></italic> specimen. <xref ref-type="bibr" rid="B43">Ward and Craighead (1990)</xref> speculated <italic><tp:taxon-name><tp:taxon-name-part taxon-name-part-type="genus" reg="Galactia">G.</tp:taxon-name-part> <tp:taxon-name-part taxon-name-part-type="species" reg="brachypoda">brachypoda</tp:taxon-name-part></tp:taxon-name></italic> was “probably an aberrant form” of <italic><tp:taxon-name><tp:taxon-name-part taxon-name-part-type="genus" reg="Galactia">G.</tp:taxon-name-part> <tp:taxon-name-part taxon-name-part-type="species" reg="erecta">erecta</tp:taxon-name-part></tp:taxon-name></italic>, and later <xref ref-type="bibr" rid="B44">Ward and Hall (2004)</xref> also stated that <italic><tp:taxon-name><tp:taxon-name-part taxon-name-part-type="genus" reg="Galactia">G.</tp:taxon-name-part> <tp:taxon-name-part taxon-name-part-type="species" reg="brachypoda">brachypoda</tp:taxon-name-part></tp:taxon-name></italic> was “based upon two A.W. Chapman specimens (NY).” The evidence does not support the idea that this specimen (NY [00008089]) nor any other of <italic><tp:taxon-name><tp:taxon-name-part taxon-name-part-type="genus" reg="Galactia">G.</tp:taxon-name-part> <tp:taxon-name-part taxon-name-part-type="species" reg="erecta">erecta</tp:taxon-name-part></tp:taxon-name></italic> was used to formulate concepts of <italic><tp:taxon-name><tp:taxon-name-part taxon-name-part-type="genus" reg="Galactia">G.</tp:taxon-name-part> <tp:taxon-name-part taxon-name-part-type="species" reg="brachypoda">brachypoda</tp:taxon-name-part></tp:taxon-name></italic>. I concur with previous botanists that <italic><tp:taxon-name><tp:taxon-name-part taxon-name-part-type="genus" reg="Galactia">G.</tp:taxon-name-part> <tp:taxon-name-part taxon-name-part-type="species" reg="brachypoda">brachypoda</tp:taxon-name-part></tp:taxon-name></italic> is closely related to <italic><tp:taxon-name><tp:taxon-name-part taxon-name-part-type="genus" reg="Galactia">G.</tp:taxon-name-part> <tp:taxon-name-part taxon-name-part-type="species" reg="erecta">erecta</tp:taxon-name-part></tp:taxon-name></italic> and <italic><tp:taxon-name><tp:taxon-name-part taxon-name-part-type="genus" reg="Galactia">G.</tp:taxon-name-part> <tp:taxon-name-part taxon-name-part-type="species" reg="mollis">mollis</tp:taxon-name-part></tp:taxon-name></italic>, and numerous features associated with the type specimens of <italic><tp:taxon-name><tp:taxon-name-part taxon-name-part-type="genus" reg="Galactia">G.</tp:taxon-name-part> <tp:taxon-name-part taxon-name-part-type="species" reg="brachypoda">brachypoda</tp:taxon-name-part></tp:taxon-name></italic> (i.e., its erect habit, elliptic leaflets on a long petiole, acutely-tipped flower buds, villous calyx, and relatively small reddish-drying flowers) are inconsistent with <italic><tp:taxon-name><tp:taxon-name-part taxon-name-part-type="genus" reg="Galactia">G.</tp:taxon-name-part> <tp:taxon-name-part taxon-name-part-type="species" reg="purshii">purshii</tp:taxon-name-part></tp:taxon-name></italic>.</p><fig id="F1" position="float" orientation="portrait"><label>Figure 1.</label><caption><p>Sheet at G labeled <italic><tp:taxon-name><tp:taxon-name-part taxon-name-part-type="genus" reg="Galactia">Galactia</tp:taxon-name-part> <tp:taxon-name-part taxon-name-part-type="species" reg="glabella">glabella</tp:taxon-name-part></tp:taxon-name></italic> by Candolle. The specimen on the left is the lectotype of <italic><tp:taxon-name><tp:taxon-name-part taxon-name-part-type="genus" reg="Galactia">G.</tp:taxon-name-part> <tp:taxon-name-part taxon-name-part-type="species" reg="purshii">purshii</tp:taxon-name-part></tp:taxon-name></italic> (G00726366). The specimen on the right is <italic><tp:taxon-name><tp:taxon-name-part taxon-name-part-type="genus" reg="Galactia">G.</tp:taxon-name-part> <tp:taxon-name-part taxon-name-part-type="species" reg="volubilis">volubilis</tp:taxon-name-part></tp:taxon-name></italic> (G00726367). Conservatoire et Jardin botaniques de la Ville de Genève.</p></caption><graphic xmlns:xlink="http://www.w3.org/1999/xlink" xlink:href="phytokeys-85-011-g001.jpg" position="float" orientation="portrait" xlink:type="simple" id="oo_149269.jpg"/></fig><fig id="F2" position="float" orientation="portrait"><label>Fgure 2.</label><caption><p>Close-up of the lectotype of <italic><tp:taxon-name><tp:taxon-name-part taxon-name-part-type="genus" reg="Galactia">G.</tp:taxon-name-part> <tp:taxon-name-part taxon-name-part-type="species" reg="purshii">purshii</tp:taxon-name-part></tp:taxon-name></italic> (G00726366). The stem fragment on the right appears to be from the specimen of <italic><tp:taxon-name><tp:taxon-name-part taxon-name-part-type="genus" reg="Galactia">G.</tp:taxon-name-part> <tp:taxon-name-part taxon-name-part-type="species" reg="volubilis">volubilis</tp:taxon-name-part></tp:taxon-name></italic>. Conservatoire et Jardin botaniques de la Ville de Genève.</p></caption><graphic xmlns:xlink="http://www.w3.org/1999/xlink" xlink:href="phytokeys-85-011-g002.jpg" position="float" orientation="portrait" xlink:type="simple" id="oo_149270.jpg"/></fig></tp:treatment-sec><ref-list><ref id="B27"><mixed-citation xmlns:xlink="http://www.w3.org/1999/xlink" xlink:type="simple">
          <person-group><name name-style="western"><surname>Nesom</surname><given-names>GL</given-names></name></person-group> (<year>2015</year>) Taxonomy of <italic><tp:taxon-name><tp:taxon-name-part taxon-name-part-type="genus">Galactia</tp:taxon-name-part></tp:taxon-name></italic> (<tp:taxon-name><tp:taxon-name-part taxon-name-part-type="family">Fabaceae</tp:taxon-name-part></tp:taxon-name>) in the USA. Phytoneuron 2015-42: 1–54. <ext-link xlink:type="simple" ext-link-type="uri" xlink:href="http://www.phytoneuron.net/2015Phytoneuron/42PhytoN-GalactiaTaxonomy.pdf">http://www.phytoneuron.net/2015Phytoneuron/42PhytoN-GalactiaTaxonomy.pdf</ext-link></mixed-citation></ref><ref id="B30"><mixed-citation xmlns:xlink="http://www.w3.org/1999/xlink" xlink:type="simple">
          <person-group><name name-style="western"><surname>Pursh</surname><given-names>F</given-names></name></person-group> (<year>1814</year>) Flora Americae Septentrionalis, vol. 2. White, Cochrane, &amp; Co., London, 359–751. <ext-link xlink:type="simple" ext-link-type="doi" xlink:href="10.5962/bhl.title.100">https://doi.org/10.5962/bhl.title.100</ext-link></mixed-citation></ref><ref id="B29"><mixed-citation xmlns:xlink="http://www.w3.org/1999/xlink" xlink:type="simple">
          <person-group><name name-style="western"><surname>Nuttall</surname><given-names>T</given-names></name></person-group> (<year>1818</year>) The Genera of North American Plants, vol 2. Philadelphia, 1–254. <ext-link xlink:type="simple" ext-link-type="doi" xlink:href="10.5962/bhl.title.290">https://doi.org/10.5962/bhl.title.290</ext-link></mixed-citation></ref><ref id="B14"><mixed-citation xmlns:xlink="http://www.w3.org/1999/xlink" xlink:type="simple">
          <person-group><name name-style="western"><surname>Elliott</surname><given-names>S</given-names></name></person-group> (<year>1824</year>) A Sketch of the Botany of South-Carolina and Georgia, vol. 2. Schenck JR, Charleston, 1–743. <ext-link xlink:type="simple" ext-link-type="doi" xlink:href="10.5962/bhl.title.9508">https://doi.org/10.5962/bhl.title.9508</ext-link></mixed-citation></ref><ref id="B7"><mixed-citation xmlns:xlink="http://www.w3.org/1999/xlink" xlink:type="simple">
          <person-group><name name-style="western"><surname>Candolle</surname><given-names>AP de</given-names></name></person-group> (<year>1825</year>) Prodromus Systematis Naturalis Regni Vegetabilis, vol. 2. Strasbourg and London, 1–644. <ext-link xlink:type="simple" ext-link-type="doi" xlink:href="10.5962/bhl.title.286">https://doi.org/10.5962/bhl.title.286</ext-link></mixed-citation></ref><ref id="B39"><mixed-citation xmlns:xlink="http://www.w3.org/1999/xlink" xlink:type="simple">
          <person-group><name name-style="western"><surname>Torrey</surname><given-names>J</given-names></name><name name-style="western"><surname>Gray</surname><given-names>A</given-names></name></person-group> (<year>1838–1840</year>) A Flora of North America, vol. 1. Wiley &amp; Putnam, New York, 1–711. <ext-link xlink:type="simple" ext-link-type="doi" xlink:href="10.5962/bhl.title.9466">https://doi.org/10.5962/bhl.title.9466</ext-link></mixed-citation></ref><ref id="B9"><mixed-citation xmlns:xlink="http://www.w3.org/1999/xlink" xlink:type="simple">
          <person-group><name name-style="western"><surname>Chapman</surname><given-names>AW</given-names></name></person-group> (<year>1860</year>) Flora of the Southern United States. Ivison, Phinney, &amp; Co., New York, 1–621. <ext-link xlink:type="simple" ext-link-type="doi" xlink:href="10.5962/bhl.title.122">https://doi.org/10.5962/bhl.title.122</ext-link></mixed-citation></ref><ref id="B1"><mixed-citation xmlns:xlink="http://www.w3.org/1999/xlink" xlink:type="simple">
          <person-group><name name-style="western"><surname>Britton</surname><given-names>NL</given-names></name></person-group> (<year>1881</year>) A Preliminary Catalogue of the Flora of New Jersey. Office of the Survey, Rutgers College, New Brunswick, New Jersey, 1–233. <ext-link xlink:type="simple" ext-link-type="doi" xlink:href="10.5962/bhl.title.55702">https://doi.org/10.5962/bhl.title.55702</ext-link></mixed-citation></ref><ref id="B13"><mixed-citation xmlns:xlink="http://www.w3.org/1999/xlink" xlink:type="simple">
          <person-group><name name-style="western"><surname>Duncan</surname><given-names>WH</given-names></name></person-group> (<year>1979</year>) <article-title>Changes in <italic><tp:taxon-name><tp:taxon-name-part taxon-name-part-type="genus">Galactia</tp:taxon-name-part></tp:taxon-name></italic> (<tp:taxon-name><tp:taxon-name-part taxon-name-part-type="family">Fabaceae</tp:taxon-name-part></tp:taxon-name>) of the southeastern United States.</article-title> <source>Sida</source> <volume>8</volume>: <fpage>170</fpage>–<lpage>180</lpage>.</mixed-citation></ref><ref id="B2"><mixed-citation xmlns:xlink="http://www.w3.org/1999/xlink" xlink:type="simple">
          <person-group><name name-style="western"><surname>Britton</surname><given-names>NL</given-names></name><name name-style="western"><surname>Sterns</surname><given-names>EE</given-names></name><name name-style="western"><surname>Poggenburg</surname><given-names>JF</given-names></name></person-group> (<year>1888</year>) Preliminary Catalogue of <tp:taxon-name><tp:taxon-name-part taxon-name-part-type="clade">Anthophyta</tp:taxon-name-part></tp:taxon-name> and <tp:taxon-name><tp:taxon-name-part taxon-name-part-type="phylum">Pteridophyta</tp:taxon-name-part></tp:taxon-name> reported as growing spontaneously within one hundred miles of New York City. Compiled by Poggenburg JF, Britton NL, Sterns EE, Brown A, Porter TC, Hollick A. New York, 1–90. <ext-link xlink:type="simple" ext-link-type="doi" xlink:href="10.5962/bhl.title.62412">https://doi.org/10.5962/bhl.title.62412</ext-link></mixed-citation></ref><ref id="B42"><mixed-citation xmlns:xlink="http://www.w3.org/1999/xlink" xlink:type="simple">
          <person-group><name name-style="western"><surname>Vail</surname><given-names>AM</given-names></name></person-group> (<year>1895</year>) <article-title>A study of the genus <italic><tp:taxon-name><tp:taxon-name-part taxon-name-part-type="genus">Galactia</tp:taxon-name-part></tp:taxon-name></italic> in North America.</article-title> <source>Bulletin of the Torrey Botanical Club</source> <volume>22</volume>: <fpage>500</fpage>–<lpage>511</lpage>. <ext-link xlink:type="simple" ext-link-type="doi" xlink:href="10.2307/2477974">https://doi.org/10.2307/2477974</ext-link></mixed-citation></ref><ref id="B35"><mixed-citation xmlns:xlink="http://www.w3.org/1999/xlink" xlink:type="simple">
          <person-group><name name-style="western"><surname>Small</surname><given-names>JK</given-names></name></person-group> (<year>1903</year>) Flora of the Southeastern United States. New York, 1–1370. <ext-link xlink:type="simple" ext-link-type="doi" xlink:href="10.5962/bhl.title.133">https://doi.org/10.5962/bhl.title.133</ext-link></mixed-citation></ref><ref id="B37"><mixed-citation xmlns:xlink="http://www.w3.org/1999/xlink" xlink:type="simple">
          <person-group><name name-style="western"><surname>Small</surname><given-names>JK</given-names></name></person-group> (<year>1933</year>) Manual of the Southeastern Flora. University of North Carolina Press, Chapel Hill, 1–1554. <ext-link xlink:type="simple" ext-link-type="doi" xlink:href="10.5962/bhl.title.696">https://doi.org/10.5962/bhl.title.696</ext-link></mixed-citation></ref><ref id="B34"><mixed-citation xmlns:xlink="http://www.w3.org/1999/xlink" xlink:type="simple">
          <person-group><name name-style="western"><surname>Rogers</surname><given-names>HJ</given-names></name></person-group> (<year>1949</year>) The genus <italic><tp:taxon-name><tp:taxon-name-part taxon-name-part-type="genus">Galactia</tp:taxon-name-part></tp:taxon-name></italic> in the United States. PhD Thesis, Duke University.</mixed-citation></ref><ref id="B24"><mixed-citation xmlns:xlink="http://www.w3.org/1999/xlink" xlink:type="simple">
          <person-group><name name-style="western"><surname>Long</surname><given-names>RW</given-names></name><name name-style="western"><surname>Lakela</surname><given-names>O</given-names></name></person-group> (<year>1971</year>) A Flora of Tropical Florida. University of Miami Press, Coral Gables, 1–962.</mixed-citation></ref><ref id="B46"><mixed-citation xmlns:xlink="http://www.w3.org/1999/xlink" xlink:type="simple">
          <person-group><name name-style="western"><surname>Wunderlin</surname><given-names>RP</given-names></name></person-group> (<year>1982</year>) Guide to the Vascular Plants of Central Florida. University Presses of Florida, 1–472.</mixed-citation></ref><ref id="B18"><mixed-citation xmlns:xlink="http://www.w3.org/1999/xlink" xlink:type="simple">
          <person-group><name name-style="western"><surname>Gleason</surname><given-names>HA</given-names></name><name name-style="western"><surname>Cronquist</surname><given-names>A</given-names></name></person-group> (<year>1991</year>) Manual of the Vascular Plants of Northeastern United States and Adjacent Canada, ed. 2. New York Botanical Garden, New York, 1–910. <ext-link xlink:type="simple" ext-link-type="doi" xlink:href="10.21135/893273651.001">https://doi.org/10.21135/893273651.001</ext-link></mixed-citation></ref><ref id="B22"><mixed-citation xmlns:xlink="http://www.w3.org/1999/xlink" xlink:type="simple">
          <person-group><name name-style="western"><surname>Isely</surname><given-names>D</given-names></name></person-group> (<year>1998</year>) Native and Naturalized <tp:taxon-name><tp:taxon-name-part taxon-name-part-type="family">Leguminosae</tp:taxon-name-part></tp:taxon-name> (<tp:taxon-name><tp:taxon-name-part taxon-name-part-type="family">Fabaceae</tp:taxon-name-part></tp:taxon-name>) of the United States (exclusive of Alaska and Hawaii). Monte L Bean Life Science Museum, Brigham Young University, Provo, Utah, 1–1007.</mixed-citation></ref><ref id="B44"><mixed-citation xmlns:xlink="http://www.w3.org/1999/xlink" xlink:type="simple">
          <person-group><name name-style="western"><surname>Ward</surname><given-names>DB</given-names></name><name name-style="western"><surname>Hall</surname><given-names>DW</given-names></name></person-group> (<year>2004</year>) <article-title>Keys to the flora of Florida – 10, <italic><tp:taxon-name><tp:taxon-name-part taxon-name-part-type="genus">Galactia</tp:taxon-name-part></tp:taxon-name></italic> (<tp:taxon-name><tp:taxon-name-part taxon-name-part-type="family">Leguminosae</tp:taxon-name-part></tp:taxon-name>).</article-title> <source>Phytologia</source> <volume>86</volume>: <fpage>65</fpage>–<lpage>74</lpage>. <ext-link xlink:type="simple" ext-link-type="uri" xlink:href="http://www.biodiversitylibrary.org/bibliography/12678/">http://www.biodiversitylibrary.org/bibliography/12678/</ext-link></mixed-citation></ref><ref id="B47"><mixed-citation xmlns:xlink="http://www.w3.org/1999/xlink" xlink:type="simple">
          <person-group><name name-style="western"><surname>Wunderlin</surname><given-names>RP</given-names></name><name name-style="western"><surname>Hansen</surname><given-names>BF</given-names></name></person-group> (<year>2011</year>) Guide to the Vascular Plants of Florida. University Press of Florida, Gainesville, 1–784.</mixed-citation></ref><ref id="B28"><mixed-citation xmlns:xlink="http://www.w3.org/1999/xlink" xlink:type="simple">
          <person-group><name name-style="western"><surname>Nesom</surname><given-names>GL</given-names></name></person-group> (<year>2017</year>) <italic><tp:taxon-name><tp:taxon-name-part taxon-name-part-type="genus">Galactia</tp:taxon-name-part></tp:taxon-name></italic> (<tp:taxon-name><tp:taxon-name-part taxon-name-part-type="family">Fabaceae</tp:taxon-name-part></tp:taxon-name>) in Florida: Comments on Franck’s recent study. Phytoneuron 2017-39: 1–7. <ext-link xlink:type="simple" ext-link-type="uri" xlink:href="http://www.phytoneuron.net/2017Phytoneuron/39PhytoN-GalactiaComments.pdf">http://www.phytoneuron.net/2017Phytoneuron/39PhytoN-GalactiaComments.pdf</ext-link></mixed-citation></ref><ref id="B26"><mixed-citation xmlns:xlink="http://www.w3.org/1999/xlink" xlink:type="simple">
          <person-group><name name-style="western"><surname>Michaux</surname><given-names>A</given-names></name></person-group> (<year>1803</year>) Flora Boreali-Americana, vol. 2. Levrault Brothers, Paris and Strasbourg, 1–341. <ext-link xlink:type="simple" ext-link-type="doi" xlink:href="10.5962/bhl.title.330">https://doi.org/10.5962/bhl.title.330</ext-link></mixed-citation></ref><ref id="B16"><mixed-citation xmlns:xlink="http://www.w3.org/1999/xlink" xlink:type="simple">
          <person-group><name name-style="western"><surname>Franck</surname><given-names>AR</given-names></name></person-group> (<year>2017a</year>) <article-title>Notes on trifoliolate species of <italic><tp:taxon-name><tp:taxon-name-part taxon-name-part-type="genus">Galactia</tp:taxon-name-part></tp:taxon-name></italic> (<tp:taxon-name><tp:taxon-name-part taxon-name-part-type="family">Fabaceae</tp:taxon-name-part></tp:taxon-name>) in Florida.</article-title> <source>Phytologia</source> <volume>99</volume>: <fpage>139</fpage>–<lpage>185</lpage>. <ext-link xlink:type="simple" ext-link-type="uri" xlink:href="http://www.phytologia.org/uploads/2/3/4/2/23422706/99_2_139-185franckgalactia_w_42_photos.pdf">http://www.phytologia.org/uploads/2/3/4/2/23422706/99_2_139-185franckgalactia_w_42_photos.pdf</ext-link></mixed-citation></ref><ref id="B25"><mixed-citation xmlns:xlink="http://www.w3.org/1999/xlink" xlink:type="simple">
          <person-group><name name-style="western"><surname>McNeill</surname><given-names>J</given-names></name><name name-style="western"><surname>Barrie</surname><given-names>FR</given-names></name><name name-style="western"><surname>Buck</surname><given-names>WR</given-names></name><name name-style="western"><surname>Demoulin</surname><given-names>V</given-names></name><name name-style="western"><surname>Greuter</surname><given-names>W</given-names></name><name name-style="western"><surname>Hawksworth</surname><given-names>DL</given-names></name><name name-style="western"><surname>Herendeen</surname><given-names>PS</given-names></name><name name-style="western"><surname>Knapp</surname><given-names>S</given-names></name><name name-style="western"><surname>Marhold</surname><given-names>K</given-names></name><name name-style="western"><surname>Prado</surname><given-names>J</given-names></name><name name-style="western"><surname>Prud’homme</surname><given-names>van Reine WF</given-names></name><name name-style="western"><surname>Smith</surname><given-names>GF</given-names></name><name name-style="western"><surname>Wiersema</surname><given-names>JH</given-names></name><name name-style="western"><surname>Turland</surname><given-names>NJ</given-names></name></person-group> (<role>Eds</role>) (<year>2012</year>) <article-title>International Code of Nomenclature for algae, fungi, and plants (Melbourne Code).</article-title> <source>Regnum Vegetabile</source> <volume>154</volume>: <fpage>1</fpage>–<lpage>208</lpage>.</mixed-citation></ref><ref id="B31"><mixed-citation xmlns:xlink="http://www.w3.org/1999/xlink" xlink:type="simple">
          <person-group><name name-style="western"><surname>Queiroz</surname><given-names>LP de</given-names></name><name name-style="western"><surname>Pastore</surname><given-names>JFB</given-names></name><name name-style="western"><surname>Cardoso</surname><given-names>D</given-names></name><name name-style="western"><surname>Snak</surname><given-names>C</given-names></name><name name-style="western"><surname>Lima</surname><given-names>AL de C</given-names></name><name name-style="western"><surname>Gagnon</surname><given-names>E</given-names></name><name name-style="western"><surname>Vatanparast</surname><given-names>M</given-names></name><name name-style="western"><surname>Holland</surname><given-names>AE</given-names></name><name name-style="western"><surname>Egan</surname><given-names>AN</given-names></name></person-group> (<year>2015</year>) <article-title>A multilocus phylogenetic analysis reveals the monophyly of a recircumscribed papilionoid legume tribe Diocleae with well-supported generic relationships.</article-title> <source>Molecular Phylogenetics and Evolution</source> <volume>90</volume>: <fpage>1</fpage>–<lpage>19</lpage>. <ext-link xlink:type="simple" ext-link-type="doi" xlink:href="10.1016/j.ympev.2015.04.016">https://doi.org/10.1016/j.ympev.2015.04.016</ext-link></mixed-citation></ref><ref id="B32"><mixed-citation xmlns:xlink="http://www.w3.org/1999/xlink" xlink:type="simple">
          <person-group><name name-style="western"><surname>Radford</surname><given-names>AE</given-names></name><name name-style="western"><surname>Ahles</surname><given-names>HE</given-names></name><name name-style="western"><surname>Bell</surname><given-names>CR</given-names></name></person-group> (<year>1968</year>) Manual of the Vascular Flora of the Carolinas. The University of North Carolina Press, Chapel Hill, 1–1183.</mixed-citation></ref><ref id="B45"><mixed-citation xmlns:xlink="http://www.w3.org/1999/xlink" xlink:type="simple">
          <person-group><name name-style="western"><surname>Willdenow</surname><given-names>CL</given-names></name></person-group> (<year>1803</year>) Species Plantarum, vol. 3, pt. 2. Nauk GC, Berlin, 851–1474. <ext-link xlink:type="simple" ext-link-type="uri" xlink:href="http://https://doi.org/10.5962/bhl.title.37657">http://https://doi.org/10.5962/bhl.title.37657</ext-link></mixed-citation></ref><ref id="B11"><mixed-citation xmlns:xlink="http://www.w3.org/1999/xlink" xlink:type="simple">
          <person-group><name name-style="western"><surname>Desvaux</surname><given-names>M</given-names></name></person-group> (<year>1826</year>) <article-title>Observations sur la famille des Légumineuses.</article-title> <source>Annales des Sciences Naturelles</source> <volume>9</volume>: <fpage>404</fpage>–<lpage>431</lpage>. <ext-link xlink:type="simple" ext-link-type="uri" xlink:href="http://www.biodiversitylibrary.org/bibliography/6343">http://www.biodiversitylibrary.org/bibliography/6343</ext-link></mixed-citation></ref><ref id="B23"><mixed-citation xmlns:xlink="http://www.w3.org/1999/xlink" xlink:type="simple">
          <person-group><name name-style="western"><surname>Jackson</surname><given-names>BD</given-names></name></person-group> (<year>1893</year>) Index Kewensis, vol. 1, pt. 2. Clarendon Press, Oxford, 1–1268. <ext-link xlink:type="simple" ext-link-type="doi" xlink:href="10.5962/bhl.title.66720">https://doi.org/10.5962/bhl.title.66720</ext-link></mixed-citation></ref><ref id="B5"><mixed-citation xmlns:xlink="http://www.w3.org/1999/xlink" xlink:type="simple">
          <person-group><name name-style="western"><surname>Burdet</surname><given-names>HM</given-names></name></person-group> (<year>2017</year>) Auxilium ad Botanicorum Graphicem [ex Candollea, 1972–1979]. Conservatoire et Jardin Botaniques, Ville de Genève. <ext-link xlink:type="simple" ext-link-type="uri" xlink:href="http://www.ville-ge.ch/musinfo/bd/cjb/auxilium/">http://www.ville-ge.ch/musinfo/bd/cjb/auxilium/</ext-link> [accessed 16.6.2017]</mixed-citation></ref><ref id="B19"><mixed-citation xmlns:xlink="http://www.w3.org/1999/xlink" xlink:type="simple">
          <person-group><name name-style="western"><surname>Gray</surname><given-names>A</given-names></name></person-group> (<year>1889</year>) <article-title>Augustin-Pyramus De Candolle.</article-title> In: <person-group><name name-style="western"><surname>Sargent</surname><given-names>CS</given-names></name></person-group> (<role>Ed.</role>) <issue-title>Scientific Papers of Asa Gray, vol.</issue-title> <source>2. The Riverside Press, Cambridge</source>, <fpage>289</fpage>–<lpage>309</lpage>. <ext-link xlink:type="simple" ext-link-type="doi" xlink:href="10.5962/bhl.title.32378">https://doi.org/10.5962/bhl.title.32378</ext-link></mixed-citation></ref><ref id="B38"><mixed-citation xmlns:xlink="http://www.w3.org/1999/xlink" xlink:type="simple">
          <person-group><name name-style="western"><surname>Stafleu</surname><given-names>FA</given-names></name></person-group> (<year>1966</year>) <article-title>Redouté and his circle.</article-title> In: <person-group><name name-style="western"><surname>Buckman</surname><given-names>TR</given-names></name></person-group> (<role>Ed.</role>) <issue-title>Bibliography &amp; Natural History. Essays presented at a conference convened in June 1965.</issue-title> <source>University of Kansas Publications, Library Series</source> <volume>27</volume>: <fpage>46</fpage>–<lpage>65</lpage>.</mixed-citation></ref><ref id="B4"><mixed-citation xmlns:xlink="http://www.w3.org/1999/xlink" xlink:type="simple">
          <person-group><name name-style="western"><surname>Brummitt</surname><given-names>RK</given-names></name></person-group> (<year>1972</year>) <article-title>Nomenclatural and historical considerations concerning the genus <italic><tp:taxon-name><tp:taxon-name-part taxon-name-part-type="genus">Galax</tp:taxon-name-part></tp:taxon-name></italic>.</article-title> <source>Taxon</source> <volume>21</volume>: <fpage>303</fpage>–<lpage>317</lpage>. <ext-link xlink:type="simple" ext-link-type="doi" xlink:href="10.2307/1218202">https://doi.org/10.2307/1218202</ext-link></mixed-citation></ref><ref id="B36"><mixed-citation xmlns:xlink="http://www.w3.org/1999/xlink" xlink:type="simple">
          <person-group><name name-style="western"><surname>Small</surname><given-names>JK</given-names></name></person-group> (<year>1919</year>) Cape Sable Region of Florida. New York, 1–27. <ext-link xlink:type="simple" ext-link-type="doi" xlink:href="10.5962/bhl.title.87625">https://doi.org/10.5962/bhl.title.87625</ext-link></mixed-citation></ref><ref id="B20"><mixed-citation xmlns:xlink="http://www.w3.org/1999/xlink" xlink:type="simple">
          <person-group><name name-style="western"><surname>Harper</surname><given-names>RM</given-names></name></person-group> (<year>1948</year>) <article-title>A preliminary list of the endemic flowering plants of Florida. Part I Introduction and history of exploration.</article-title> <source>Quarterly Journal of the Florida Academy of Sciences</source> <volume>11</volume>: <fpage>25</fpage>–<lpage>35</lpage>.</mixed-citation></ref><ref id="B8"><mixed-citation xmlns:xlink="http://www.w3.org/1999/xlink" xlink:type="simple">
          <person-group><name name-style="western"><surname>Chapman</surname><given-names>AW</given-names></name></person-group> (<year>1839–1890</year>) Correspondence letters to Asa Gray. Harvard University Botany Libraries. <ext-link xlink:type="simple" ext-link-type="uri" xlink:href="http://www.biodiversitylibrary.org/biblioselect/221765/">http://www.biodiversitylibrary.org/biblioselect/221765/</ext-link></mixed-citation></ref><ref id="B21"><mixed-citation xmlns:xlink="http://www.w3.org/1999/xlink" xlink:type="simple">
          <person-group><name name-style="western"><surname>Isely</surname><given-names>D</given-names></name></person-group> (<year>1986</year>) <article-title>Notes on <tp:taxon-name><tp:taxon-name-part taxon-name-part-type="family">Leguminosae</tp:taxon-name-part></tp:taxon-name>: <tp:taxon-name><tp:taxon-name-part taxon-name-part-type="subfamily">Papilionoideae</tp:taxon-name-part></tp:taxon-name> of the southeastern United States.</article-title> <source>Brittonia</source> <volume>38</volume>: <fpage>352</fpage>–<lpage>359</lpage>. <ext-link xlink:type="simple" ext-link-type="doi" xlink:href="10.2307/2807080">https://doi.org/10.2307/2807080</ext-link></mixed-citation></ref><ref id="B43"><mixed-citation xmlns:xlink="http://www.w3.org/1999/xlink" xlink:type="simple">
          <person-group><name name-style="western"><surname>Ward</surname><given-names>DB</given-names></name><name name-style="western"><surname>Craighead</surname><given-names>FC</given-names></name></person-group> (<year>1990</year>) <article-title>Deletions and restorations in the flora of southern Florida.</article-title> <source>Sida</source> <volume>14</volume>: <fpage>287</fpage>–<lpage>304</lpage>.</mixed-citation></ref></ref-list></tp:taxon-treatment>
