# Supplementary material for: Typifications for Galactia purshii and G. volubilis (Fabaceae)
Source: PhytoKeys. 2017 Aug 9;(85):11–26. doi: 10.3897/phytokeys.85.14935 (PMC5624196; doi:10.3897/phytokeys.85.14935)
Supplement: XML Treatment for Galactia volubilis [file phytokeys.85.14935-treatment2.xml]

<!DOCTYPE tp:taxon-treatment
  PUBLIC "-//TaxonX//DTD Taxonomic Treatment Publishing DTD v0 20100105//EN" "tax-treatment-NSO.dtd">
<tp:taxon-treatment xmlns:tp="http://www.plazi.org/taxpub"><tp:treatment-meta><kwd-group><label>Taxon classification</label><kwd><named-content xmlns:xlink="http://www.w3.org/1999/xlink" content-type="kingdom">Plantae</named-content></kwd><kwd><named-content xmlns:xlink="http://www.w3.org/1999/xlink" content-type="order">Fabales</named-content></kwd><kwd><named-content xmlns:xlink="http://www.w3.org/1999/xlink" content-type="family">Fabaceae</named-content></kwd></kwd-group><mixed-citation publication-type="journal"><person-group><name><surname>Franck</surname><given-names>Alan R.</given-names></name></person-group><article-title>Typifications for <italic><tp:taxon-name><tp:taxon-name-part taxon-name-part-type="genus" reg="Galactia">Galactia</tp:taxon-name-part> <tp:taxon-name-part taxon-name-part-type="species" reg="purshii">purshii</tp:taxon-name-part></tp:taxon-name></italic> and <italic><tp:taxon-name><tp:taxon-name-part taxon-name-part-type="genus" reg="Galactia">G.</tp:taxon-name-part> <tp:taxon-name-part taxon-name-part-type="species" reg="volubilis">volubilis</tp:taxon-name-part></tp:taxon-name></italic> (<tp:taxon-name><tp:taxon-name-part taxon-name-part-type="family">Fabaceae</tp:taxon-name-part></tp:taxon-name>)</article-title><source>PhytoKeys</source><day>9</day><month>8</month><year>2017</year><volume>2017</volume><issue>85</issue><fpage>11</fpage><lpage>26</lpage><pub-id pub-id-type="doi">10.3897/phytokeys.85.14935</pub-id></mixed-citation></tp:treatment-meta><tp:nomenclature><tp:taxon-name>
            <tp:taxon-name-part taxon-name-part-type="genus" reg="Galactia">Galactia</tp:taxon-name-part>
            <tp:taxon-name-part taxon-name-part-type="species" reg="volubilis">volubilis</tp:taxon-name-part>
          </tp:taxon-name><tp:taxon-authority>(L.) Britton, Mem. Torrey Bot. Club 5: 208. 1894</tp:taxon-authority><xref ref-type="fig" rid="F3">Figs 3</xref><xref ref-type="fig" rid="F4">, 4</xref><!--PageBreak--><tp:nomenclature-citation-list><tp:nomenclature-citation><tp:taxon-name>
                <tp:taxon-name-part taxon-name-part-type="genus" reg="Galactia">Galactia</tp:taxon-name-part> <tp:taxon-name-part taxon-name-part-type="species" reg="volubilis">volubilis</tp:taxon-name-part></tp:taxon-name><comment>(L.) Britton, Mem. Torrey Bot. Club 5: 208. 1894. <tp:taxon-name><tp:taxon-name-part taxon-name-part-type="genus" reg="Hedysarum">Hedysarum</tp:taxon-name-part> <tp:taxon-name-part taxon-name-part-type="species" reg="volubile">volubile</tp:taxon-name-part></tp:taxon-name> L., Sp. Pl. 2: 750. 1753. <bold>Lectotype</bold> (designated by Reveal &amp; Jarvis 2009: 979): Dillenius, Hort. Eltham. t. 143., f. 170. 1732. <bold>Epitype</bold> (designated here): USA, Florida, Lafayette Co., NFMYC [North Florida Methodist Youth Camp, Mayo], 13 Jun 1964, <italic>Caudle et al. 5744</italic> (epitype, USF; probable isoepitypes, <italic>Caudle et al. 5292A</italic>, FLAS, <italic>Caudle et al. 5292B</italic>, FTG). =<tp:taxon-name><tp:taxon-name-part taxon-name-part-type="genus" reg="Galactia">Galactia</tp:taxon-name-part> <tp:taxon-name-part taxon-name-part-type="species" reg="macreei">macreei</tp:taxon-name-part></tp:taxon-name> M.A.Curtis, Boston J. Nat. Hist. 1: 120. 1835. <tp:taxon-name><tp:taxon-name-part taxon-name-part-type="genus" reg="Galactia">Galactia</tp:taxon-name-part> <tp:taxon-name-part taxon-name-part-type="species" reg="pilosa">pilosa</tp:taxon-name-part> <tp:taxon-name-part taxon-name-part-type="authority">Nutt.</tp:taxon-name-part> <tp:taxon-name-part taxon-name-part-type="infraspecific-rank">var.</tp:taxon-name-part> <tp:taxon-name-part taxon-name-part-type="variety" reg="macreei">macreei</tp:taxon-name-part></tp:taxon-name> (M.A.Curtis) Torr. &amp; A.Gray, Fl. N. Amer. 1: 287. 1838. <bold>Type</bold>: USA, North Carolina, <italic>Curtis s.n.</italic> (probable holotype, GH [00002425], photograph in <xref ref-type="bibr" rid="B34">Rogers 1949</xref>: 88, pl. 22). =<tp:taxon-name><tp:taxon-name-part taxon-name-part-type="genus" reg="Galactia">Galactia</tp:taxon-name-part> <tp:taxon-name-part taxon-name-part-type="species" reg="pilosa">pilosa</tp:taxon-name-part> <tp:taxon-name-part taxon-name-part-type="authority">Nutt.</tp:taxon-name-part> <tp:taxon-name-part taxon-name-part-type="infraspecific-rank">var.</tp:taxon-name-part> <tp:taxon-name-part taxon-name-part-type="variety" reg="angustifolia">angustifolia</tp:taxon-name-part></tp:taxon-name> Torr. &amp; A.Gray, Fl. N. Amer. 1: 287. 1838. <tp:taxon-name><tp:taxon-name-part taxon-name-part-type="genus" reg="Galactia">Galactia</tp:taxon-name-part> <tp:taxon-name-part taxon-name-part-type="species" reg="volubilis">volubilis</tp:taxon-name-part> <tp:taxon-name-part taxon-name-part-type="basionym-authority">(L.)</tp:taxon-name-part> <tp:taxon-name-part taxon-name-part-type="authority">Britton</tp:taxon-name-part> <tp:taxon-name-part taxon-name-part-type="infraspecific-rank">var.</tp:taxon-name-part> <tp:taxon-name-part taxon-name-part-type="variety" reg="intermedia">intermedia</tp:taxon-name-part></tp:taxon-name> Vail, Bull. Torrey Bot. Club 22: 508. 1895 <italic>nom. illeg.</italic> (Art. 52). <bold>Lectotype</bold> (designated here): USA, Florida, <italic>Lt. Alden s.n.</italic> (lectotype, NY [02569414]). </comment></tp:nomenclature-citation></tp:nomenclature-citation-list></tp:nomenclature><tp:treatment-sec sec-type="remarks" id="SECID0ETRBG"><title>Remarks.</title><p>Precise measurements of flower size and plant indumentum can be essential towards the application of names in <italic><tp:taxon-name><tp:taxon-name-part taxon-name-part-type="genus" reg="Galactia">Galactia</tp:taxon-name-part></tp:taxon-name></italic> as demonstrated by <xref ref-type="bibr" rid="B13">Duncan (1979)</xref> for <italic><tp:taxon-name><tp:taxon-name-part taxon-name-part-type="genus" reg="Galactia">G.</tp:taxon-name-part> <tp:taxon-name-part taxon-name-part-type="species" reg="regularis">regularis</tp:taxon-name-part></tp:taxon-name></italic>. Since <italic><tp:taxon-name><tp:taxon-name-part taxon-name-part-type="genus" reg="Galactia">G.</tp:taxon-name-part> <tp:taxon-name-part taxon-name-part-type="species" reg="volubilis">volubilis</tp:taxon-name-part></tp:taxon-name></italic> is lectotypified by an illustration, an epitype would be useful to help secure the application of <italic><tp:taxon-name><tp:taxon-name-part taxon-name-part-type="genus" reg="Galactia">G.</tp:taxon-name-part> <tp:taxon-name-part taxon-name-part-type="species" reg="volubilis">volubilis</tp:taxon-name-part></tp:taxon-name></italic> and further allay any possible confusion with other taxa. No information is known for the provenance of the <!--PageBreak--><italic><tp:taxon-name><tp:taxon-name-part taxon-name-part-type="genus" reg="Galactia">G.</tp:taxon-name-part> <tp:taxon-name-part taxon-name-part-type="species" reg="volubilis">volubilis</tp:taxon-name-part></tp:taxon-name></italic> plant in Sherard’s garden, which was used for the Dillenius lectotype illustration. An epitype was sought here that closely matches the morphology supplied by Dillenius.</p><p>
            <italic>Caudle et al. 5744</italic> (USF) (Fig. <xref ref-type="fig" rid="F3">3</xref>) is chosen here as the epitype of <italic><tp:taxon-name><tp:taxon-name-part taxon-name-part-type="genus" reg="Galactia">G.</tp:taxon-name-part> <tp:taxon-name-part taxon-name-part-type="species" reg="volubilis">volubilis</tp:taxon-name-part></tp:taxon-name></italic> because it is very consistent with the Dillenius lectotype and the description given by <xref ref-type="bibr" rid="B12">Dillenius (1732)</xref>. The stems of both the lectotype and epitype are moderately sinuous with retrorsely hirsute indumentum. A close-up image of the stem indumentum of <italic>Caudle et al. 5744</italic> is given in <xref ref-type="bibr" rid="B16">Franck (2017a</xref>: fig. 40). The leaflets are lanceolate-ovate in both the lectotype and epitype. The leaflets of the epitype are glaucescent abaxially consistent with the <xref ref-type="bibr" rid="B12">Dillenius (1732)</xref> description “prona pallidiora &amp; glaucescentia.” The adaxial secondary venation of the leaflets is discernible while reticulate venation is obscured in both the lectotype and epitype. The flower length is ca. 70% of the maximum leaflet width in the lectotype and ca. 75% in the epitype. The flower fascicles of both are relatively distant along the inflorescence.</p><p>Two other specimens, <italic>Caudle et al. 5292A</italic> and <italic>5292B</italic>, are very likely isoepitypes. In all features, they are markedly identical in morphology to the epitype, including the development of inflorescences with only immature fruits. The collection numbers of the labels are different but they do not appear to be traditional collection numbers. The specimens were gathered by several undergraduate students as part of a few National Science Foundation (NSF) grants awarded to Margaret L. Gilbert, the curator of the Florida Southern College herbarium (FSCL, now incorporated into USF). It appears this sequence of collection numbers was given to any specimen under the purview of these NSF grants, and were simply sequentially added as the specimens were processed back at the herbarium. It seems likely that these <italic><tp:taxon-name><tp:taxon-name-part taxon-name-part-type="genus" reg="Galactia">G.</tp:taxon-name-part> <tp:taxon-name-part taxon-name-part-type="species" reg="volubilis">volubilis</tp:taxon-name-part></tp:taxon-name></italic> specimens were gathered by one group of students but later processed separately resulting in their sequential separation. Although several students and the curator were all involved with the field work, Carol F. Caudle (now Carol Baskin) related that she herself was the main person responsible for the herbarium specimens (<xref ref-type="bibr" rid="B17">Franck 2017b</xref>). No collectors were named on the original label but Caudle has been credited as the probable main collector.</p><p>The concept of <italic><tp:taxon-name><tp:taxon-name-part taxon-name-part-type="genus" reg="Galactia">G.</tp:taxon-name-part> <tp:taxon-name-part taxon-name-part-type="species" reg="pilosa">pilosa</tp:taxon-name-part></tp:taxon-name></italic> sensu <xref ref-type="bibr" rid="B39">Torrey and Gray (1838–1840)</xref> matches the sense of <italic><tp:taxon-name><tp:taxon-name-part taxon-name-part-type="genus" reg="Galactia">G.</tp:taxon-name-part> <tp:taxon-name-part taxon-name-part-type="species" reg="volubilis">volubilis</tp:taxon-name-part></tp:taxon-name></italic> here (<xref ref-type="bibr" rid="B16">Franck 2017a</xref>). One variety introduced by Torrey and Gray was “γ. <italic>angustifolia</italic>” and its range was given as “δ. Middle Florida, <italic><tp:taxon-name><tp:taxon-name-part taxon-name-part-type="genus" reg="Croom">Croom</tp:taxon-name-part></tp:taxon-name></italic>! East Florida, <italic>Lieut. Alden</italic>!” The mismatched greek symbols, γ for the name and δ for the range, must have been an error. There is a sheet at NY with both syntypes mounted on it that was annotated by Rogers as <italic><tp:taxon-name><tp:taxon-name-part taxon-name-part-type="genus" reg="Galactia">G.</tp:taxon-name-part> <tp:taxon-name-part taxon-name-part-type="species" reg="macreei">macreei</tp:taxon-name-part></tp:taxon-name></italic> in 1947 and <italic><tp:taxon-name><tp:taxon-name-part taxon-name-part-type="genus" reg="Galactia">G.</tp:taxon-name-part> <tp:taxon-name-part taxon-name-part-type="species" reg="volubilis">volubilis</tp:taxon-name-part></tp:taxon-name></italic> in 1948 (Fig. <xref ref-type="fig" rid="F4">4</xref>). On the right is the <tp:taxon-name><tp:taxon-name-part taxon-name-part-type="genus" reg="Croom">Croom</tp:taxon-name-part></tp:taxon-name> specimen (NY [02569415]), which likely came from near <tp:taxon-name><tp:taxon-name-part taxon-name-part-type="genus" reg="Croom">Croom</tp:taxon-name-part></tp:taxon-name>’s properties in the Florida panhandle (<xref ref-type="bibr" rid="B40">Troyer 2002</xref>). On the left is the Alden specimen (NY [02569414]), which is labeled as <tp:taxon-name><tp:taxon-name-part taxon-name-part-type="genus" reg="Galactia">Galactia</tp:taxon-name-part> <tp:taxon-name-part taxon-name-part-type="species" reg="pilosa">pilosa</tp:taxon-name-part> <tp:taxon-name-part taxon-name-part-type="infraspecific-rank">var.</tp:taxon-name-part> <tp:taxon-name-part taxon-name-part-type="variety" reg="angustifolia">angustifolia</tp:taxon-name-part></tp:taxon-name>. Alden was stationed at Fort Brooke (Tampa, Florida) in 1832 and Fort King (Ocala, Florida) from 1832–1833 (<xref ref-type="bibr" rid="B10">Cullum 1891</xref>: 488; <xref ref-type="bibr" rid="B20">Harper 1948</xref>), and his specimen likely came from near these areas. The leaflet shapes of both specimens are narrowly oblong-ovate, being 3–6 times as long as wide and usually being widest near the base of the leaflet. The Alden specimen is selected here as the lectotype since it exemplifies the exserted long inflorescence and distantly spaced flower fascicles of <italic><tp:taxon-name><tp:taxon-name-part taxon-name-part-type="genus" reg="Galactia">G.</tp:taxon-name-part> <tp:taxon-name-part taxon-name-part-type="species" reg="volubilis">volubilis</tp:taxon-name-part></tp:taxon-name></italic>.</p><!--PageBreak--><!--PageBreak--><!--PageBreak--><p>The leaflet shape of <tp:taxon-name><tp:taxon-name-part taxon-name-part-type="genus" reg="Galactia">G.</tp:taxon-name-part> <tp:taxon-name-part taxon-name-part-type="species" reg="pilosa">pilosa</tp:taxon-name-part> <tp:taxon-name-part taxon-name-part-type="infraspecific-rank">var.</tp:taxon-name-part> <tp:taxon-name-part taxon-name-part-type="variety" reg="angustifolia">angustifolia</tp:taxon-name-part></tp:taxon-name> approaches <italic><tp:taxon-name><tp:taxon-name-part taxon-name-part-type="genus" reg="Galactia">G.</tp:taxon-name-part> <tp:taxon-name-part taxon-name-part-type="species" reg="austrofloridensis">austrofloridensis</tp:taxon-name-part></tp:taxon-name></italic> A.R.Franck, but fits within the variation of <italic><tp:taxon-name><tp:taxon-name-part taxon-name-part-type="genus" reg="Galactia">G.</tp:taxon-name-part> <tp:taxon-name-part taxon-name-part-type="species" reg="volubilis">volubilis</tp:taxon-name-part></tp:taxon-name></italic>, matching other specimens with narrow leaflets such as <italic>Correll 51775</italic> (USF), <italic>Hansen 5972</italic> (USF), <italic>Hansen 9896</italic> (USF), and <italic>Popenoe 2080</italic> (USF). The linear-oblong leaflets (&gt; 4 times as long as wide) of <italic><tp:taxon-name><tp:taxon-name-part taxon-name-part-type="genus" reg="Galactia">G.</tp:taxon-name-part> <tp:taxon-name-part taxon-name-part-type="species" reg="austrofloridensis">austrofloridensis</tp:taxon-name-part></tp:taxon-name></italic> only subtly distinguish it from <italic><tp:taxon-name><tp:taxon-name-part taxon-name-part-type="genus" reg="Galactia">G.</tp:taxon-name-part> <tp:taxon-name-part taxon-name-part-type="species" reg="volubilis">volubilis</tp:taxon-name-part></tp:taxon-name></italic>. One collection from the West Indies, <italic>Correll &amp; Correll 47675</italic> (FTG, NY) from the Bahamas, appears identifiable as <italic><tp:taxon-name><tp:taxon-name-part taxon-name-part-type="genus" reg="Galactia">G.</tp:taxon-name-part> <tp:taxon-name-part taxon-name-part-type="species" reg="austrofloridensis">austrofloridensis</tp:taxon-name-part></tp:taxon-name></italic>. <italic><tp:taxon-name><tp:taxon-name-part taxon-name-part-type="genus" reg="Galactia">Galactia</tp:taxon-name-part> <tp:taxon-name-part taxon-name-part-type="species" reg="grisebachii">grisebachii</tp:taxon-name-part></tp:taxon-name></italic> Urb., possibly endemic to Cuba (e.g. <italic>León 7461</italic> [NY]), has similarly linear-oblong leaflets (<xref ref-type="bibr" rid="B28">Nesom 2017</xref>) but seems to differ by its consistently short inflorescences (<xref ref-type="bibr" rid="B16">Franck 2017a</xref>). The poorly characterized <italic><tp:taxon-name><tp:taxon-name-part taxon-name-part-type="genus" reg="Galactia">Galactia</tp:taxon-name-part> <tp:taxon-name-part taxon-name-part-type="species" reg="parvifolia">parvifolia</tp:taxon-name-part></tp:taxon-name></italic> A.Rich, of the Greater Antilles and Bahamas, is similar to <italic><tp:taxon-name><tp:taxon-name-part taxon-name-part-type="genus" reg="Galactia">G.</tp:taxon-name-part> <tp:taxon-name-part taxon-name-part-type="species" reg="grisebachii">grisebachii</tp:taxon-name-part></tp:taxon-name></italic> but may differ by its lateral leaflets often being ca. ½ as long as the terminal leaflet (<xref ref-type="bibr" rid="B41">Urban 1900</xref>, <xref ref-type="bibr" rid="B16">Franck 2017a</xref>).</p><fig id="F3" position="float" orientation="portrait"><label>Figure 3.</label><caption><p>Epitype of <italic><tp:taxon-name><tp:taxon-name-part taxon-name-part-type="genus" reg="Galactia">G.</tp:taxon-name-part> <tp:taxon-name-part taxon-name-part-type="species" reg="volubilis">volubilis</tp:taxon-name-part></tp:taxon-name></italic> at USF.</p></caption><graphic xmlns:xlink="http://www.w3.org/1999/xlink" xlink:href="phytokeys-85-011-g003.jpg" position="float" orientation="portrait" xlink:type="simple" id="oo_149271.jpg"/></fig><fig id="F4" position="float" orientation="portrait"><label>Figure 4.</label><caption><p>The Alden specimen on the left is selected as the lectotype of <tp:taxon-name><tp:taxon-name-part taxon-name-part-type="genus" reg="Galactia">G.</tp:taxon-name-part> <tp:taxon-name-part taxon-name-part-type="species" reg="pilosa">pilosa</tp:taxon-name-part> <tp:taxon-name-part taxon-name-part-type="infraspecific-rank">var.</tp:taxon-name-part> <tp:taxon-name-part taxon-name-part-type="variety" reg="angustifolia">angustifolia</tp:taxon-name-part></tp:taxon-name>; the specimen on the right was collected by <tp:taxon-name><tp:taxon-name-part taxon-name-part-type="genus" reg="Croom">Croom</tp:taxon-name-part></tp:taxon-name>. This image belongs to The C. V. Starr Virtual Herbarium (<ext-link xmlns:xlink="http://www.w3.org/1999/xlink" xlink:type="simple" ext-link-type="uri" xlink:href="http://sweetgum.nybg.org/science/vh/">http://sweetgum.nybg.org/science/vh/</ext-link>).</p></caption><graphic xmlns:xlink="http://www.w3.org/1999/xlink" xlink:href="phytokeys-85-011-g004.jpg" position="float" orientation="portrait" xlink:type="simple" id="oo_149272.jpg"/></fig></tp:treatment-sec><ref-list><ref id="B34"><mixed-citation xmlns:xlink="http://www.w3.org/1999/xlink" xlink:type="simple">
          <person-group><name name-style="western"><surname>Rogers</surname><given-names>HJ</given-names></name></person-group> (<year>1949</year>) The genus <italic><tp:taxon-name><tp:taxon-name-part taxon-name-part-type="genus">Galactia</tp:taxon-name-part></tp:taxon-name></italic> in the United States. PhD Thesis, Duke University.</mixed-citation></ref><ref id="B13"><mixed-citation xmlns:xlink="http://www.w3.org/1999/xlink" xlink:type="simple">
          <person-group><name name-style="western"><surname>Duncan</surname><given-names>WH</given-names></name></person-group> (<year>1979</year>) <article-title>Changes in <italic><tp:taxon-name><tp:taxon-name-part taxon-name-part-type="genus">Galactia</tp:taxon-name-part></tp:taxon-name></italic> (<tp:taxon-name><tp:taxon-name-part taxon-name-part-type="family">Fabaceae</tp:taxon-name-part></tp:taxon-name>) of the southeastern United States.</article-title> <source>Sida</source> <volume>8</volume>: <fpage>170</fpage>–<lpage>180</lpage>.</mixed-citation></ref><ref id="B12"><mixed-citation xmlns:xlink="http://www.w3.org/1999/xlink" xlink:type="simple">
          <person-group><name name-style="western"><surname>Dillenius</surname><given-names>JJ</given-names></name></person-group> (<year>1732</year>) Hortus Elthamensis. London, 1–204.</mixed-citation></ref><ref id="B16"><mixed-citation xmlns:xlink="http://www.w3.org/1999/xlink" xlink:type="simple">
          <person-group><name name-style="western"><surname>Franck</surname><given-names>AR</given-names></name></person-group> (<year>2017a</year>) <article-title>Notes on trifoliolate species of <italic><tp:taxon-name><tp:taxon-name-part taxon-name-part-type="genus">Galactia</tp:taxon-name-part></tp:taxon-name></italic> (<tp:taxon-name><tp:taxon-name-part taxon-name-part-type="family">Fabaceae</tp:taxon-name-part></tp:taxon-name>) in Florida.</article-title> <source>Phytologia</source> <volume>99</volume>: <fpage>139</fpage>–<lpage>185</lpage>. <ext-link xlink:type="simple" ext-link-type="uri" xlink:href="http://www.phytologia.org/uploads/2/3/4/2/23422706/99_2_139-185franckgalactia_w_42_photos.pdf">http://www.phytologia.org/uploads/2/3/4/2/23422706/99_2_139-185franckgalactia_w_42_photos.pdf</ext-link></mixed-citation></ref><ref id="B17"><mixed-citation xmlns:xlink="http://www.w3.org/1999/xlink" xlink:type="simple">
          <person-group><name name-style="western"><surname>Franck</surname><given-names>AR</given-names></name></person-group> (<year>2017b</year>) Overview of the University of South Florida Herbarium. University of South Florida, Tampa, 1–75. <ext-link xlink:type="simple" ext-link-type="uri" xlink:href="http://florida.plantatlas.usf.edu/documents/USF-Herbarium.pdf">http://florida.plantatlas.usf.edu/documents/USF-Herbarium.pdf</ext-link></mixed-citation></ref><ref id="B39"><mixed-citation xmlns:xlink="http://www.w3.org/1999/xlink" xlink:type="simple">
          <person-group><name name-style="western"><surname>Torrey</surname><given-names>J</given-names></name><name name-style="western"><surname>Gray</surname><given-names>A</given-names></name></person-group> (<year>1838–1840</year>) A Flora of North America, vol. 1. Wiley &amp; Putnam, New York, 1–711. <ext-link xlink:type="simple" ext-link-type="doi" xlink:href="10.5962/bhl.title.9466">https://doi.org/10.5962/bhl.title.9466</ext-link></mixed-citation></ref><ref id="B40"><mixed-citation xmlns:xlink="http://www.w3.org/1999/xlink" xlink:type="simple">
          <person-group><name name-style="western"><surname>Troyer</surname><given-names>JR</given-names></name></person-group> (<year>2002</year>) <article-title>Hardy Bryan <tp:taxon-name><tp:taxon-name-part taxon-name-part-type="genus">Croom</tp:taxon-name-part></tp:taxon-name> (1797–1837), pioneer botanist of North Carolina and the Southeast.</article-title> <source>Journal of the North Carolina Academy of Science</source> <volume>118</volume>: <fpage>63</fpage>–<lpage>69</lpage>.</mixed-citation></ref><ref id="B10"><mixed-citation xmlns:xlink="http://www.w3.org/1999/xlink" xlink:type="simple">
          <person-group><name name-style="western"><surname>Cullum</surname><given-names>GW</given-names></name></person-group> (<year>1891</year>) Biographical Register of the Officers and Graduates of the U.S. Military Academy at West Point, N.Y. from its establishment, in 1802, to 1890 with the early history of the United States Military Academy, ed. 3, vol. 1. The Riverside Press, Cambridge, 1–748. <ext-link xlink:type="simple" ext-link-type="uri" xlink:href="https://catalog.hathitrust.org/Record/008972700">https://catalog.hathitrust.org/Record/008972700</ext-link></mixed-citation></ref><ref id="B20"><mixed-citation xmlns:xlink="http://www.w3.org/1999/xlink" xlink:type="simple">
          <person-group><name name-style="western"><surname>Harper</surname><given-names>RM</given-names></name></person-group> (<year>1948</year>) <article-title>A preliminary list of the endemic flowering plants of Florida. Part I Introduction and history of exploration.</article-title> <source>Quarterly Journal of the Florida Academy of Sciences</source> <volume>11</volume>: <fpage>25</fpage>–<lpage>35</lpage>.</mixed-citation></ref><ref id="B28"><mixed-citation xmlns:xlink="http://www.w3.org/1999/xlink" xlink:type="simple">
          <person-group><name name-style="western"><surname>Nesom</surname><given-names>GL</given-names></name></person-group> (<year>2017</year>) <italic><tp:taxon-name><tp:taxon-name-part taxon-name-part-type="genus">Galactia</tp:taxon-name-part></tp:taxon-name></italic> (<tp:taxon-name><tp:taxon-name-part taxon-name-part-type="family">Fabaceae</tp:taxon-name-part></tp:taxon-name>) in Florida: Comments on Franck’s recent study. Phytoneuron 2017-39: 1–7. <ext-link xlink:type="simple" ext-link-type="uri" xlink:href="http://www.phytoneuron.net/2017Phytoneuron/39PhytoN-GalactiaComments.pdf">http://www.phytoneuron.net/2017Phytoneuron/39PhytoN-GalactiaComments.pdf</ext-link></mixed-citation></ref><ref id="B41"><mixed-citation xmlns:xlink="http://www.w3.org/1999/xlink" xlink:type="simple">
          <person-group><name name-style="western"><surname>Urban</surname><given-names>I</given-names></name></person-group> (<year>1900</year>) <article-title>VI. <tp:taxon-name><tp:taxon-name-part taxon-name-part-type="family">Leguminosae</tp:taxon-name-part></tp:taxon-name> novae vel minus cognitae. I.</article-title> <source>Symbolae Antillinae</source> <volume>2</volume>: <fpage>257</fpage>–<lpage>335</lpage>.</mixed-citation></ref></ref-list></tp:taxon-treatment>
